# Supplementary material for: Antagonistic cotranscriptional regulation through ARGONAUTE1 and the THO/TREX complex orchestrates FLC transcriptional output
Source: Proc Natl Acad Sci U S A. 2021 Nov 17;118(47):e2113757118. doi: 10.1073/pnas.2113757118 (PMC8617408; doi:10.1073/pnas.2113757118)
Supplement: Supplementary File [file pnas.2113757118.sd01.xlsx]

## Sheet: Sheet1
Dataset S1. List of proteins identified by HPR1-GFP affinity purifications
Identified Proteins	Accession Number	Molecular Weight	Col-0 IP #1	Col-0 IP #2	HPR1-GFP IP #1	HPR1-GFP IP #2
| Symbols: THO2, AtTHO2 | THO2 | chr1:8742210-8755243 FORWARD LENGTH=1804	AT1G24706	206 kDa	0	0	353	541
| Symbols: THO5, AtTHO5 | THO complex, subunit 5 | chr5:17206310-17209522 REVERSE LENGTH=819	AT5G42920	93 kDa	0	0	211	325
| Symbols: THO1 | nuclear matrix protein-related | chr5:3066815-3070733 FORWARD LENGTH=598	AT5G09860	68 kDa	0	0	206	259
| Symbols: AtTHO1, THO1, AtHPR1, HPR1 | nuclear matrix protein-related | chr5:3066815-3070733 FORWARD LENGTH=599	AT5G09860	68 kDa	0	0	148	199
| Symbols: THO5, AtTHO5 | THO complex, subunit 5 | chr1:17152956-17154662 FORWARD LENGTH=452	AT1G45233	52 kDa	0	0	108	168
| Symbols: TEX1, AtTEX1, THO3 | Transducin/WD40 repeat-like superfamily protein | chr5:22722755-22725065 REVERSE LENGTH=315	AT5G56130	35 kDa	0	0	64	94
| Symbols: DWA1, THO6, AtTHO6 | DWD (DDB1-binding WD40 protein) hypersensitive to ABA 1 | chr2:8415217-8417740 FORWARD LENGTH=367	AT2G19430	40 kDa	0	0	61	90
| Symbols: THO7, AtTHO7 | Tho complex subunit 7/Mft1p | chr3:665631-666439 REVERSE LENGTH=236	AT3G02950	27 kDa	0	0	58	79
| Symbols: | Coatomer, alpha subunit | chr1:22919814-22923728 FORWARD LENGTH=1216	AT1G62020	137 kDa	0	0	26	50
| Symbols: THO7, AtTHO7 | Tho complex subunit 7/Mft1p | chr5:5522642-5523475 REVERSE LENGTH=233	AT5G16790	27 kDa	0	0	32	36
| Symbols: HSP93-III | Clp ATPase | chr3:18122363-18125915 REVERSE LENGTH=921	AT3G48870	102 kDa	0	0	43	33
| Symbols: TTN7, SMC3 | Structural maintenance of chromosomes (SMC) family protein | chr2:11609319-11617064 REVERSE LENGTH=1204	AT2G27170	139 kDa	0	0	14	33
| Symbols: ADL1C, ADL5, DRP1C, DL1C | DYNAMIN-like 1C | chr1:5107699-5111470 REVERSE LENGTH=614	AT1G14830	69 kDa	0	0	22	32
| Symbols: PPI1 | proton pump interactor 1 | chr4:13743614-13745900 FORWARD LENGTH=612	AT4G27500	?	0	0	18	29
| Symbols: TGG2, BGLU37 | glucoside glucohydrolase 2 | chr5:9072730-9075477 FORWARD LENGTH=547	AT5G25980	63 kDa	0	0	15	26
| Symbols: ADL4, ADLP2, EDR3, DRP1E, ADL1E, DL1E | DYNAMIN-like 1E | chr3:22244367-22247651 REVERSE LENGTH=624	AT3G60190	70 kDa	0	0	18	25
| Symbols: TTN8, SMC1, ATSMC1 | Structural maintenance of chromosomes (SMC) family protein | chr3:20235818-20243701 FORWARD LENGTH=1238	AT3G54670	143 kDa	0	0	15	24
| Symbols: HCF173 | high chlorophyll fluorescence phenotype 173 | chr1:5723161-5726248 FORWARD LENGTH=598	AT1G16720	66 kDa	0	0	14	20
| Symbols: ADL3, CF1, DRP2B, DL3 | dynamin-like 3 | chr1:21893413-21900780 FORWARD LENGTH=920	AT1G59610	100 kDa	0	0	12	19
| Symbols: | tRNA synthetase class I (I, L, M and V) family protein | chr4:6397526-6404509 REVERSE LENGTH=1190	AT4G10320	135 kDa	0	0	9	19
| Symbols: P5CS2 | delta 1-pyrroline-5-carboxylate synthase 2 | chr3:20624278-20628989 REVERSE LENGTH=726	AT3G55610	79 kDa	0	0	13	18
| Symbols: | ACT domain-containing small subunit of acetolactate synthase protein | chr2:13524271-13528246 FORWARD LENGTH=491	AT2G31810	54 kDa	0	0	7	17
| Symbols: ADL6, DRP2A | dynamin-like protein 6 | chr1:3370774-3377120 FORWARD LENGTH=914	AT1G10290	99 kDa	0	0	7	17
| Symbols: | P-loop containing nucleoside triphosphate hydrolases superfamily protein | chr5:14119060-14123078 REVERSE LENGTH=961	AT5G35970	105 kDa	0	0	5	17
| Symbols: | Thioesterase superfamily protein | chr5:3185819-3187159 FORWARD LENGTH=219	AT5G10160	24 kDa	0	0	14	15
| Symbols: | AAA-type ATPase family protein | chr1:17009220-17011607 FORWARD LENGTH=399	AT1G45000	45 kDa	0	0	8	15
| Symbols: emb1507 | U5 small nuclear ribonucleoprotein helicase, putative | chr1:7302591-7309914 REVERSE LENGTH=2171	AT1G20960	247 kDa	0	0	15	15
| Symbols: ACT11 | actin-11 | chr3:3858116-3859609 FORWARD LENGTH=377	AT3G12110	42 kDa	0	0	20	14
| Symbols: | Coatomer, beta' subunit | chr3:5411699-5418313 REVERSE LENGTH=909	AT3G15980	102 kDa	0	0	11	14
| Symbols: | structural molecules | chr1:30084522-30091949 FORWARD LENGTH=1135	AT1G79990	129 kDa	0	0	8	14
| Symbols: ACT12 | actin-12 | chr3:17128567-17129981 FORWARD LENGTH=377	AT3G46520	42 kDa	0	0	17	13
| Symbols: | malonyl-CoA decarboxylase family protein | chr4:2113565-2116525 FORWARD LENGTH=518	AT4G04320	58 kDa	0	0	8	13
| Symbols: GYRA | DNA GYRASE A | chr3:3339612-3346243 REVERSE LENGTH=950	AT3G10690	105 kDa	0	0	4	13
| Symbols: | Dihydrolipoamide succinyltransferase | chr4:13520127-13522889 REVERSE LENGTH=464	AT4G26910	50 kDa	0	0	5	12
| Symbols: RPN1B, ATRPN1B | 26S proteasome regulatory subunit S2 1B | chr4:14067082-14072357 REVERSE LENGTH=891	AT4G28470	98 kDa	0	0	10	12
| Symbols: SUS2, EMB33, EMB177, EMB14 | Pre-mRNA-processing-splicing factor | chr1:30118052-30127574 FORWARD LENGTH=2359	AT1G80070	275 kDa	0	0	4	12
| Symbols: | Adaptor protein complex AP-2, alpha subunit | chr5:7590100-7597828 REVERSE LENGTH=1013	AT5G22780	112 kDa	0	0	4	12
| Symbols: TUB7 | tubulin beta-7 chain | chr2:12644258-12645932 REVERSE LENGTH=449	AT2G29550	51 kDa	0	0	0	12
| Symbols: | Ribulose bisphosphate carboxylase (small chain) family protein | chr5:15384350-15385155 REVERSE LENGTH=181	AT5G38430	20 kDa	0	0	12	11
| Symbols: | Thioesterase superfamily protein | chr2:9450042-9451427 FORWARD LENGTH=220	AT2G22230	24 kDa	0	0	10	11
| Symbols: | Nucleic acid-binding, OB-fold-like protein | chr2:16966011-16968866 FORWARD LENGTH=389	AT2G40660	42 kDa	0	0	7	11
| Symbols: ATKRS-1 | lysyl-tRNA synthetase 1 | chr3:3702359-3705613 REVERSE LENGTH=626	AT3G11710	71 kDa	0	0	7	11
| Symbols: XIK, ATXIK, XI-17 | Myosin family protein with Dil domain | chr5:6927064-6936825 REVERSE LENGTH=1545	AT5G20490	175 kDa	0	0	4	11
| Symbols: EIF3A, ATEIF3A-1, EIF3A-1, ATTIF3A1, TIF3A1 | eukaryotic translation initiation factor 3A | chr4:6947834-6952053 REVERSE LENGTH=987	AT4G11420	?	0	0	3	11
| Symbols: EIF2 GAMMA | eukaryotic translation initiation factor 2 gamma subunit | chr1:1097423-1099702 FORWARD LENGTH=465	AT1G04170	51 kDa	0	0	8	10
| Symbols: | Phosphoribosyltransferase family protein | chr2:17856396-17858394 FORWARD LENGTH=337	AT2G42910	38 kDa	0	0	6	10
| Symbols: CSY2 | citrate synthase 2 | chr3:21724564-21727458 REVERSE LENGTH=514	AT3G58750	57 kDa	0	0	4	10
| Symbols: P5CR, AT-P5R, AT-P5C1, EMB2772 | pyrroline-5- carboxylate (P5C) reductase | chr5:4786190-4787618 REVERSE LENGTH=276	AT5G14800	29 kDa	0	0	2	10
| Symbols: | Class II aminoacyl-tRNA and biotin synthetases superfamily protein | chr4:15156696-15159362 FORWARD LENGTH=558	AT4G31180	63 kDa	0	0	6	10
| Symbols: ATGCN1, GCN1 | ABC transporter family protein | chr5:24453760-24455767 REVERSE LENGTH=595	AT5G60790	67 kDa	0	0	5	10
| Symbols: MEE5, CLO, GFA1 | Ribosomal protein S5/Elongation factor G/III/V family protein | chr1:1900524-1904583 FORWARD LENGTH=987	AT1G06220	110 kDa	0	0	4	10
| Symbols: | 2-oxoglutarate dehydrogenase, E1 component | chr5:26304212-26307947 FORWARD LENGTH=1025	AT5G65750	116 kDa	0	0	0	10
| Symbols: | Phosphofructokinase family protein | chr1:7297467-7301336 REVERSE LENGTH=614	AT1G20950	67 kDa	0	0	10	9
| Symbols: | Remorin family protein | chr2:18863147-18864576 REVERSE LENGTH=190	AT2G45820	21 kDa	0	0	7	9
| Symbols: ATTCP-1, TCP-1 | T-complex protein 1 alpha subunit | chr3:6998544-7002266 REVERSE LENGTH=545	AT3G20050	59 kDa	0	0	9	9
| Symbols: | Dihydrolipoamide succinyltransferase | chr5:22347637-22350409 FORWARD LENGTH=464	AT5G55070	50 kDa	0	0	4	9
| Symbols: | Subtilase family protein | chr2:2269831-2272207 REVERSE LENGTH=754	AT2G05920	80 kDa	0	0	3	9
| Symbols: EMB25, PDE317, ISE2 | DEAD/DEAH box helicase, putative | chr1:26390016-26394148 REVERSE LENGTH=1171	AT1G70070	132 kDa	0	0	2	9
| Symbols: | DEAD/DEAH box RNA helicase family protein | chr5:3567389-3570686 FORWARD LENGTH=486	AT5G11200	55 kDa	0	0	8	8
| Symbols: | elongation factor family protein | chr5:4397821-4402364 FORWARD LENGTH=675	AT5G13650	74 kDa	0	0	8	8
| Symbols: FIB1, FBR1, ATFIB1, ATFBR1, SKIP7 | fibrillarin 1 | chr5:21294290-21296509 FORWARD LENGTH=308	AT5G52470	33 kDa	0	0	4	8
| Symbols: | Coatomer epsilon subunit | chr1:10858546-10860173 REVERSE LENGTH=292	AT1G30630	33 kDa	0	0	4	8
| Symbols: | Tetratricopeptide repeat (TPR)-like superfamily protein | chr1:408779-410433 FORWARD LENGTH=524	AT1G02150	60 kDa	0	0	5	8
| Symbols: | Protein of unknown function (DUF1012) | chr5:684671-689674 REVERSE LENGTH=813	AT5G02940	?	0	0	7	8
| Symbols: NQR | ARP protein (REF) | chr1:18381591-18386021 REVERSE LENGTH=629	AT1G49670	68 kDa	0	0	4	8
| Symbols: ATERS, OVA3, ERS | glutamate tRNA synthetase | chr5:25630196-25633099 REVERSE LENGTH=570	AT5G64050	63 kDa	0	0	4	8
| Symbols: | U5 small nuclear ribonucleoprotein helicase | chr5:24589999-24603311 FORWARD LENGTH=2146	AT5G61140	243 kDa	0	0	0	8
| Symbols: | Molecular chaperone Hsp40/DnaJ family protein | chr4:18534194-18536320 FORWARD LENGTH=447	AT4G39960	48 kDa	0	0	7	7
| Symbols: STN7 | STT7 homolog STN7 | chr1:25872654-25875473 REVERSE LENGTH=562	AT1G68830	63 kDa	0	0	6	7
| Symbols: FUG1 | Translation initiation factor 2, small GTP-binding protein | chr1:5885383-5890165 FORWARD LENGTH=1026	AT1G17220	110 kDa	0	0	4	7
| Symbols: | Class-II DAHP synthetase family protein | chr1:7912120-7914742 FORWARD LENGTH=527	AT1G22410	58 kDa	0	0	2	7
| Symbols: EMB2761 | threonyl-tRNA synthetase, putative / threonine--tRNA ligase, putative | chr2:1698466-1701271 REVERSE LENGTH=650	AT2G04842	75 kDa	0	0	6	7
| Symbols: RPOB | RNA polymerase subunit beta | chrC:23111-26329 REVERSE LENGTH=1072	ATCG00190	121 kDa	0	0	4	7
| Symbols: ATSPS4F | Sucrose-phosphate synthase family protein | chr4:6315033-6319785 FORWARD LENGTH=1050	AT4G10120	119 kDa	0	0	2	7
| Symbols: | TCP-1/cpn60 chaperonin family protein | chr3:528806-532457 REVERSE LENGTH=535	AT3G02530	59 kDa	0	0	11	6
| Symbols: GRF3, RCI1 | general regulatory factor 3 | chr5:15410277-15411285 FORWARD LENGTH=255	AT5G38480	29 kDa	0	0	10	6
| Symbols: ASP3, YLS4 | aspartate aminotransferase 3 | chr5:3685257-3687721 REVERSE LENGTH=449	AT5G11520	49 kDa	0	0	11	6
| Symbols: | 6-phosphogluconate dehydrogenase family protein | chr3:482498-483958 FORWARD LENGTH=486	AT3G02360	54 kDa	0	0	6	6
| Symbols: EIF4A-III | eukaryotic initiation factor 4A-III | chr3:6863790-6866242 FORWARD LENGTH=408	AT3G19760	?	0	0	5	6
| Symbols: ERF1-2 | eukaryotic release factor 1-2 | chr1:4396555-4397859 REVERSE LENGTH=434	AT1G12920	49 kDa	0	0	4	6
| Symbols: RPOA | RNA polymerase subunit alpha | chrC:77901-78890 REVERSE LENGTH=329	ATCG00740	38 kDa	0	0	3	6
| Symbols: | Protein kinase superfamily protein | chr2:9824162-9826871 REVERSE LENGTH=432	AT2G23070	50 kDa	0	0	3	6
| Symbols: STN8 | Protein kinase superfamily protein | chr5:359154-360867 FORWARD LENGTH=495	AT5G01920	55 kDa	0	0	2	6
| Symbols: PTB3 | polypyrimidine tract-binding protein 3 | chr1:16275432-16278185 REVERSE LENGTH=432	AT1G43190	48 kDa	0	0	1	6
| Symbols: ATSPS1F, SPS1F | sucrose phosphate synthase 1F | chr5:6844994-6849997 REVERSE LENGTH=1043	AT5G20280	117 kDa	0	0	10	6
| Symbols: BGAL1 | beta galactosidase 1 | chr3:4511192-4515756 FORWARD LENGTH=847	AT3G13750	94 kDa	0	0	6	6
| Symbols: IBR3 | acyl-CoA dehydrogenase-related | chr3:2146534-2150654 FORWARD LENGTH=824	AT3G06810	92 kDa	0	0	4	6
| Symbols: ATRLI2, RLI2 | RNAse l inhibitor protein 2 | chr4:10501906-10504776 FORWARD LENGTH=605	AT4G19210	68 kDa	0	0	4	6
| Symbols: emb2746 | RNA-metabolising metallo-beta-lactamase family protein | chr5:25400515-25405807 FORWARD LENGTH=911	AT5G63420	101 kDa	0	0	2	6
| Symbols: EMB2765 | P-loop containing nucleoside triphosphate hydrolases superfamily protein | chr2:16203185-16210253 REVERSE LENGTH=1509	AT2G38770	173 kDa	0	0	2	6
| Symbols: | RNA binding;RNA binding | chr3:3793957-3806626 REVERSE LENGTH=1896	AT3G11964	212 kDa	0	0	1	6
| Symbols: DHS1 | 3-deoxy-D-arabino-heptulosonate 7-phosphate synthase 1 | chr4:18539654-18541832 FORWARD LENGTH=525	AT4G39980	58 kDa	0	0	0	6
| Symbols: MAC3B | MOS4-associated complex 3B | chr2:14126584-14131000 REVERSE LENGTH=525	AT2G33340	57 kDa	0	0	0	6
| Symbols: HAP13 | Clathrin adaptor complexes medium subunit family protein | chr1:22369289-22371885 REVERSE LENGTH=428	AT1G60780	49 kDa	0	0	3	5
| Symbols: CHLI2, CHL I2, CHLI-2 | magnesium chelatase i2 | chr5:18628095-18629565 FORWARD LENGTH=418	AT5G45930	46 kDa	0	0	8	5
| Symbols: GRF7, GF14 NU | general regulatory factor 7 | chr3:526800-527915 REVERSE LENGTH=265	AT3G02520	30 kDa	0	0	8	5
| Symbols: GAPCP-1 | glyceraldehyde-3-phosphate dehydrogenase of plastid 1 | chr1:29916232-29919088 REVERSE LENGTH=422	AT1G79530	45 kDa	0	0	6	5
| Symbols: APS2, ASA1 | Pseudouridine synthase/archaeosine transglycosylase-like family protein | chr1:6914835-6916657 REVERSE LENGTH=476	AT1G19920	54 kDa	0	0	5	5
| Symbols: RPT5A, ATS6A.2 | regulatory particle triple-A ATPase 5A | chr3:1603540-1605993 FORWARD LENGTH=424	AT3G05530	47 kDa	0	0	6	5
| Symbols: ATPDIL2-3, PDI9, ATPDI9, PDIL2-3 | PDI-like 2-3 | chr2:13962502-13965406 REVERSE LENGTH=440	AT2G32920	48 kDa	0	0	3	5
| Symbols: | Dihydrolipoamide acetyltransferase, long form protein | chr3:4596240-4600143 FORWARD LENGTH=539	AT3G13930	58 kDa	0	0	3	5
| Symbols: TCH3, ATCAL4 | Calcium-binding EF hand family protein | chr2:17138131-17139406 FORWARD LENGTH=324	AT2G41100	37 kDa	0	0	3	5
| Symbols: | Eukaryotic translation initiation factor 2 subunit 1 | chr2:16829030-16830889 REVERSE LENGTH=344	AT2G40290	39 kDa	0	0	1	5
| Symbols: ATARP7, ARP7 | actin-related protein 7 | chr3:22474298-22476000 FORWARD LENGTH=363	AT3G60830	40 kDa	0	0	1	5
| Symbols: CLA1, DEF, CLA, DXS, DXPS2 | Deoxyxylulose-5-phosphate synthase | chr4:8884218-8887254 FORWARD LENGTH=717	AT4G15560	77 kDa	0	0	6	5
| Symbols: | BED zinc finger ;hAT family dimerisation domain | chr3:14321838-14323928 FORWARD LENGTH=696	AT3G42170	79 kDa	0	0	6	5
| Symbols: | Phosphoglycerate mutase-like family protein | chr3:94343-101603 REVERSE LENGTH=1056	AT3G01310	120 kDa	0	0	3	5
| Symbols: MRL1 | Pentatricopeptide repeat (PPR) superfamily protein | chr4:16599976-16605994 REVERSE LENGTH=1089	AT4G34830	120 kDa	0	0	3	5
| Symbols: | Tetratricopeptide repeat (TPR)-like superfamily protein | chr4:13948993-13957840 REVERSE LENGTH=1819	AT4G28080	199 kDa	0	0	3	5
| Symbols: | Small GTP-binding protein | chr5:2806533-2813220 REVERSE LENGTH=681	AT5G08650	75 kDa	0	0	3	5
| Symbols: | calcium-dependent lipid-binding family protein | chr1:17732582-17758194 REVERSE LENGTH=4146	AT1G48090	462 kDa	0	0	2	5
| Symbols: | Trimeric LpxA-like enzyme | chr2:14746340-14748532 FORWARD LENGTH=730	AT2G34970	82 kDa	0	0	2	5
| Symbols: SPK1 | guanyl-nucleotide exchange factors;GTPase binding;GTP binding | chr4:9228773-9241060 REVERSE LENGTH=1830	AT4G16340	207 kDa	0	0	1	5
| Symbols: | TCP-1/cpn60 chaperonin family protein | chr5:9255561-9258891 REVERSE LENGTH=555	AT5G26360	60 kDa	0	0	1	5
| Symbols: ATARP4, ARP4 | actin-related protein 4 | chr1:6348199-6351766 FORWARD LENGTH=441	AT1G18450	49 kDa	0	0	0	5
| Symbols: | AAA-type ATPase family protein | chr2:7965829-7968915 FORWARD LENGTH=636	AT2G18330	71 kDa	0	0	0	5
| Symbols: RPN8A, AE3, ATHMOV34 | RP non-ATPase subunit 8A | chr5:1735862-1738176 FORWARD LENGTH=308	AT5G05780	35 kDa	0	0	0	5
| Symbols: | Ribosomal protein S3Ae | chr4:16548724-16550222 FORWARD LENGTH=262	AT4G34670	30 kDa	0	0	0	5
| Symbols: MYA1, ATMYA1, XI-1 | myosin 1 | chr1:6039453-6049309 FORWARD LENGTH=1520	AT1G17580	173 kDa	0	0	0	5
| Symbols: GRF8, GF14 KAPPA | general regulatory factor 8 | chr5:26148546-26150255 REVERSE LENGTH=246	AT5G65430	28 kDa	0	0	0	5
| Symbols: | 26S proteasome, regulatory subunit Rpn7;Proteasome component (PCI) domain | chr4:12790471-12792599 REVERSE LENGTH=387	AT4G24820	44 kDa	0	0	5	4
| Symbols: EMB2107, RPN5A, MSA | 26S proteasome regulatory subunit, putative (RPN5) | chr5:3089462-3092434 REVERSE LENGTH=442	AT5G09900	51 kDa	0	0	7	4
| Symbols: | phenylalanyl-tRNA synthetase class IIc family protein | chr3:21529988-21532386 REVERSE LENGTH=429	AT3G58140	49 kDa	0	0	5	4
| Symbols: | Eukaryotic aspartyl protease family protein | chr3:22880074-22881525 REVERSE LENGTH=483	AT3G61820	51 kDa	0	0	4	4
| Symbols: ATWHY3, PTAC11, WHY3 | ssDNA-binding transcriptional regulator | chr2:769389-770993 FORWARD LENGTH=268	AT2G02740	30 kDa	0	0	3	4
| Symbols: | Ribosomal protein S24e family protein | chr3:1360989-1362065 FORWARD LENGTH=133	AT3G04920	15 kDa	0	0	3	4
| Symbols: FAB1, KAS2, ATKAS2 | fatty acid biosynthesis 1 | chr1:28152564-28155948 REVERSE LENGTH=541	AT1G74960	58 kDa	0	0	4	4
| Symbols: | NOP56-like pre RNA processing ribonucleoprotein | chr3:1413174-1415564 REVERSE LENGTH=533	AT3G05060	59 kDa	0	0	2	4
| Symbols: ANNAT4 | annexin 4 | chr2:16196582-16198431 REVERSE LENGTH=319	AT2G38750	36 kDa	0	0	2	4
| Symbols: | Acyl-CoA N-acyltransferases (NAT) superfamily protein | chr5:4447610-4448603 REVERSE LENGTH=192	AT5G13780	22 kDa	0	0	1	4
| Symbols: | P-loop containing nucleoside triphosphate hydrolases superfamily protein | chr2:17705382-17708744 FORWARD LENGTH=633	AT2G42520	68 kDa	0	0	4	4
| Symbols: PTAC3 | plastid transcriptionally active 3 | chr3:1123231-1127515 REVERSE LENGTH=910	AT3G04260	103 kDa	0	0	3	4
| Symbols: | RNA helicase family protein | chr3:23057516-23060561 REVERSE LENGTH=726	AT3G62310	83 kDa	0	0	3	4
| Symbols: MYA2 | myosin 2 | chr5:17657241-17667413 REVERSE LENGTH=1565	AT5G43900	177 kDa	0	0	2	4
| Symbols: | Tetratricopeptide repeat (TPR)-like superfamily protein | chr5:10780774-10783772 FORWARD LENGTH=917	AT5G28740	107 kDa	0	0	2	4
| Symbols: LON2 | lon protease 2 | chr5:19093356-19098678 REVERSE LENGTH=888	AT5G47040	98 kDa	0	0	1	4
| Symbols: ATPDIL2-1, UNE5, MEE30, PDI11, ATPDI11 | thioredoxin family protein | chr2:19481503-19483683 FORWARD LENGTH=361	AT2G47470	39 kDa	0	0	0	4
| Symbols: SFR2, ATSFR2 | Glycosyl hydrolase superfamily protein | chr3:2016450-2019533 FORWARD LENGTH=622	AT3G06510	71 kDa	0	0	0	4
| Symbols: MAC3A | MOS4-associated complex 3A | chr1:1226749-1230592 FORWARD LENGTH=523	AT1G04510	57 kDa	0	0	0	4
| Symbols: | DNAJ heat shock family protein | chr2:9498162-9500459 FORWARD LENGTH=442	AT2G22360	48 kDa	0	0	0	4
| Symbols: RPN12a | regulatory particle non-ATPase 12A | chr1:23956459-23958120 FORWARD LENGTH=267	AT1G64520	31 kDa	0	0	0	4
| Symbols: | RNA helicase family protein | chr2:19399923-19402981 REVERSE LENGTH=729	AT2G47250	83 kDa	0	0	0	4
| Symbols: ERF1-1 | eukaryotic release factor 1-1 | chr5:19386555-19387865 REVERSE LENGTH=436	AT5G47880	49 kDa	0	0	0	4
| Symbols: | PAM domain (PCI/PINT associated module) protein | chr1:28524623-28526718 REVERSE LENGTH=487	AT1G75990	56 kDa	0	0	0	4
| Symbols: GRF10, 14-3-3EPSILON, GF14 EPSILON | general regulatory factor 10 | chr1:7879146-7881103 REVERSE LENGTH=254	AT1G22300	29 kDa	0	0	0	4
| Symbols: OVA6, PRORS1 | Class II aaRS and biotin synthetases superfamily protein | chr5:21311112-21313875 FORWARD LENGTH=543	AT5G52520	61 kDa	0	0	5	3
| Symbols: sks5 | SKU5 similar 5 | chr1:28578211-28581020 REVERSE LENGTH=541	AT1G76160	60 kDa	0	0	3	3
| Symbols: | 2-oxoglutarate (2OG) and Fe(II)-dependent oxygenase superfamily protein | chr2:10830286-10831563 REVERSE LENGTH=359	AT2G25450	40 kDa	0	0	5	3
| Symbols: PYRB | PYRIMIDINE B | chr3:7090354-7091904 REVERSE LENGTH=390	AT3G20330	43 kDa	0	0	7	3
| Symbols: | oxidoreductases, acting on the aldehyde or oxo group of donors, NAD or NADP as acceptor;copper ion binding | chr2:8613168-8615649 FORWARD LENGTH=401	AT2G19940	44 kDa	0	0	5	3
| Symbols: EIF2 BETA, EMB1401 | eukaryotic translation initiation factor 2 beta subunit | chr5:7094994-7096661 REVERSE LENGTH=268	AT5G20920	31 kDa	0	0	4	3
| Symbols: | P-loop containing nucleoside triphosphate hydrolases superfamily protein | chr1:27494344-27496844 REVERSE LENGTH=432	AT1G73110	48 kDa	0	0	4	3
| Symbols: GSH2, GSHB | glutathione synthetase 2 | chr5:9668211-9670912 REVERSE LENGTH=539	AT5G27380	60 kDa	0	0	5	3
| Symbols: ACLA-1 | ATP-citrate lyase A-1 | chr1:3535787-3538098 FORWARD LENGTH=423	AT1G10670	47 kDa	0	0	3	3
| Symbols: | Remorin family protein | chr3:22675403-22676701 REVERSE LENGTH=212	AT3G61260	23 kDa	0	0	3	3
| Symbols: NOP56 | homolog of nucleolar protein NOP56 | chr1:20984544-20986893 REVERSE LENGTH=522	AT1G56110	59 kDa	0	0	2	3
| Symbols: | Mov34/MPN/PAD-1 family protein | chr5:7937772-7939339 FORWARD LENGTH=308	AT5G23540	34 kDa	0	0	2	3
| Symbols: | Legume lectin family protein | chr3:5174603-5175418 REVERSE LENGTH=271	AT3G15356	30 kDa	0	0	2	3
| Symbols: | Pectin lyase-like superfamily protein | chr4:12770631-12772227 REVERSE LENGTH=408	AT4G24780	45 kDa	0	0	2	3
| Symbols: EIF2, AteIF3f, eIF3F | eukaryotic translation initiation factor 2 | chr2:16698332-16699929 REVERSE LENGTH=293	AT2G39990	32 kDa	0	0	2	3
| Symbols: ENH1 | rubredoxin family protein | chr5:5649335-5650975 FORWARD LENGTH=271	AT5G17170	28 kDa	0	0	2	3
| Symbols: FFC, 54CP, CPSRP54, SRP54CP | chloroplast signal recognition particle 54 kDa subunit | chr5:1060265-1063257 REVERSE LENGTH=564	AT5G03940	61 kDa	0	0	1	3
| Symbols: | unknown protein; FUNCTIONS IN: molecular_function unknown; INVOLVED IN: biological_process unknown; LOCATED IN: chloroplast; EXPRESSED IN: 24 plant structures; EXPRESSED DURING: 15 growth stages; CONTAINS InterPro DOMAIN/s: Protein of unknown function DUF1517 (InterPro:IPR010903); Has 276 Blast hits to 275 proteins in 83 species: Archae - 0; Bacteria - 108; Metazoa - 6; Fungi - 0; Pl…	AT1G54520	43 kDa	0	0	1	3
| Symbols: | Proteasome component (PCI) domain protein | chr4:10409349-10411347 REVERSE LENGTH=386	AT4G19006	44 kDa	0	0	1	3
| Symbols: EIF3E, TIF3E1, ATEIF3E-1, INT-6, ATINT6, INT6 | eukaryotic translation initiation factor 3E | chr3:21196786-21199073 REVERSE LENGTH=441	AT3G57290	52 kDa	0	0	1	3
| Symbols: TIF3H1 | translation initiation factor 3 subunit H1 | chr1:3607885-3610299 REVERSE LENGTH=337	AT1G10840	38 kDa	0	0	1	3
| Symbols: | binding | chr5:19317899-19327014 FORWARD LENGTH=1606	AT5G47690	181 kDa	0	0	5	3
| Symbols: PP2AA3 | protein phosphatase 2A subunit A3 | chr1:4563692-4567348 REVERSE LENGTH=587	AT1G13320	66 kDa	0	0	5	3
| Symbols: HAP6 | ribophorin II (RPN2) family protein | chr4:11278646-11283599 FORWARD LENGTH=691	AT4G21150	75 kDa	0	0	3	3
| Symbols: | DEA(D/H)-box RNA helicase family protein | chr2:18859836-18862318 FORWARD LENGTH=528	AT2G45810	60 kDa	0	0	3	3
| Symbols: MEE51 | Phosphofructokinase family protein | chr4:1939250-1942765 FORWARD LENGTH=569	AT4G04040	63 kDa	0	0	3	3
| Symbols: ILA | ILITYHIA | chr1:24065232-24081908 REVERSE LENGTH=2610	AT1G64790	285 kDa	0	0	2	3
| Symbols: STA1, EMB2770 | pre-mRNA splicing factor-related | chr4:1517411-1520500 REVERSE LENGTH=1029	AT4G03430	116 kDa	0	0	2	3
| Symbols: ATJ2, J2 | DNAJ homologue 2 | chr5:7303798-7305668 REVERSE LENGTH=419	AT5G22060	46 kDa	0	0	2	3
| Symbols: SNF4, ATSNF4 | homolog of yeast sucrose nonfermenting 4 | chr1:2900149-2904212 REVERSE LENGTH=487	AT1G09020	53 kDa	0	0	2	3
| Symbols: ATATH13, ATH13, ATOSA1, OSA1 | ABC2 homolog 13 | chr5:25949116-25953326 FORWARD LENGTH=761	AT5G64940	86 kDa	0	0	2	3
| Symbols: | RNA polymerase I-associated factor PAF67 | chr5:8953564-8955511 FORWARD LENGTH=514	AT5G25754	60 kDa	0	0	1	3
| Symbols: | S-adenosyl-L-methionine-dependent methyltransferases superfamily protein | chr1:1198860-1201301 FORWARD LENGTH=623	AT1G04430	71 kDa	0	0	1	3
| Symbols: UPF1, LBA1, ATUPF1 | RNA helicase, putative | chr5:19072009-19078856 FORWARD LENGTH=1254	AT5G47010	137 kDa	0	0	1	3
| Symbols: | Transducin/WD40 repeat-like superfamily protein | chr5:8459148-8467920 REVERSE LENGTH=1377	AT5G24710	148 kDa	0	0	1	3
| Symbols: ATSS4, SSIV, SS4 | starch synthase 4 | chr4:10082221-10087044 FORWARD LENGTH=1040	AT4G18240	118 kDa	0	0	1	3
| Symbols: SLP2 | subtilisin-like serine protease 2 | chr4:16656929-16659223 REVERSE LENGTH=764	AT4G34980	81 kDa	0	0	1	3
| Symbols: GYRB2 | DNA GYRASE B2 | chr5:1122084-1128031 REVERSE LENGTH=732	AT5G04130	81 kDa	0	0	0	3
| Symbols: sks4 | SKU5 similar 4 | chr4:11663429-11666463 FORWARD LENGTH=541	AT4G22010	60 kDa	0	0	0	3
| Symbols: | splicing factor, putative | chr5:25706909-25710718 FORWARD LENGTH=1269	AT5G64270	141 kDa	0	0	0	3
| Symbols: | crooked neck protein, putative / cell cycle protein, putative | chr5:16718021-16720936 FORWARD LENGTH=705	AT5G41770	85 kDa	0	0	0	3
| Symbols: EMB2247 | ATP binding;valine-tRNA ligases;aminoacyl-tRNA ligases;nucleotide binding;ATP binding;aminoacyl-tRNA ligases | chr5:5485353-5493229 FORWARD LENGTH=974	AT5G16715	111 kDa	0	0	0	3
| Symbols: | Eukaryotic aspartyl protease family protein | chr1:117065-118522 FORWARD LENGTH=485	AT1G01300	52 kDa	0	0	0	3
| Symbols: | Protein of unknown function (DUF3411) | chr5:4044950-4047290 REVERSE LENGTH=386	AT5G12470	41 kDa	0	0	0	3
| Symbols: ATDRG1, ATDRG, DRG1 | developmentally regulated G-protein 1 | chr1:6003442-6006155 FORWARD LENGTH=399	AT1G17470	45 kDa	0	0	0	3
| Symbols: | Proteasome component (PCI) domain protein | chr3:406692-408919 FORWARD LENGTH=417	AT3G02200	47 kDa	0	0	0	3
| Symbols: PDH-E1 ALPHA | pyruvate dehydrogenase E1 alpha | chr1:47705-49166 REVERSE LENGTH=428	AT1G01090	47 kDa	0	0	0	3
| Symbols: | Phosphoribosyltransferase family protein | chr2:18383732-18385974 FORWARD LENGTH=394	AT2G44530	43 kDa	0	0	0	3
| Symbols: FAC1, ATAMPD | AMP deaminase, putative / myoadenylate deaminase, putative | chr2:16033767-16038793 REVERSE LENGTH=839	AT2G38280	95 kDa	0	0	0	3
| Symbols: | Pentatricopeptide repeat (PPR-like) superfamily protein | chr5:16915860-16918238 FORWARD LENGTH=709	AT5G42310	80 kDa	0	0	0	3
| Symbols: FLN2 | fructokinase-like 2 | chr1:26016018-26018365 FORWARD LENGTH=616	AT1G69200	69 kDa	0	0	0	3
| Symbols: RPOC2 | DNA-directed RNA polymerase family protein | chrC:15938-20068 REVERSE LENGTH=1376	ATCG00170	156 kDa	0	0	0	3
| Symbols: | Class II aminoacyl-tRNA and biotin synthetases superfamily protein | chr4:13505381-13507619 FORWARD LENGTH=532	AT4G26870	60 kDa	0	0	0	3
| Symbols: IBR1, SDRA | indole-3-butyric acid response 1 | chr4:2816462-2818074 FORWARD LENGTH=254	AT4G05530	27 kDa	0	0	0	3
| Symbols: | DNA repair ATPase-related | chr2:10380147-10382624 FORWARD LENGTH=440	AT2G24420	50 kDa	0	0	0	3
| Symbols: | Cleavage and polyadenylation specificity factor (CPSF) A subunit protein | chr3:20460533-20464361 FORWARD LENGTH=1214	AT3G55200	135 kDa	0	0	0	3
| Symbols: ATSBT1.3, SBT1.3 | subtilase 1.3 | chr5:21020266-21022608 FORWARD LENGTH=780	AT5G51750	85 kDa	0	0	0	3
| Symbols: SYTA, NTMC2TYPE1.1, ATSYTA, NTMC2T1.1, SYT1 | synaptotagmin A | chr2:9014827-9017829 FORWARD LENGTH=541	AT2G20990	62 kDa	0	0	0	3
| Symbols: LPR2 | Cupredoxin superfamily protein | chr1:26797201-26800224 REVERSE LENGTH=581	AT1G71040	66 kDa	0	0	0	3
| Symbols: | Tetratricopeptide repeat (TPR)-like superfamily protein | chr5:13662077-13665735 FORWARD LENGTH=786	AT5G35430	87 kDa	0	0	0	3
| Symbols: | Proteasome component (PCI) domain protein | chr5:18501590-18503868 FORWARD LENGTH=386	AT5G45620	44 kDa	0	0	0	3
| Symbols: | Rhodanese/Cell cycle control phosphatase superfamily protein | chr2:17592105-17593305 FORWARD LENGTH=234	AT2G42220	26 kDa	0	0	0	3
| Symbols: | S-adenosyl-L-methionine-dependent methyltransferases superfamily protein | chr3:8333521-8335902 FORWARD LENGTH=611	AT3G23300	69 kDa	0	0	0	3
| Symbols: | Ribosomal protein S5 family protein | chr2:17460016-17461398 REVERSE LENGTH=285	AT2G41840	31 kDa	0	0	4	2
| Symbols: | ADP-glucose pyrophosphorylase family protein | chr1:28135770-28138456 REVERSE LENGTH=415	AT1G74910	46 kDa	0	0	5	2
| Symbols: | ARM repeat superfamily protein | chr5:14273519-14276773 FORWARD LENGTH=411	AT5G36230	47 kDa	0	0	4	2
| Symbols: ATWHY1, PTAC1, WHY1 | ssDNA-binding transcriptional regulator | chr1:4929352-4930810 REVERSE LENGTH=263	AT1G14410	29 kDa	0	0	4	2
| Symbols: DXR, PDE129 | 1-deoxy-D-xylulose 5-phosphate reductoisomerase | chr5:25214358-25217292 REVERSE LENGTH=477	AT5G62790	52 kDa	0	0	4	2
| Symbols: CYT1, VTC1, SOZ1, EMB101, GMP1 | Glucose-1-phosphate adenylyltransferase family protein | chr2:16589401-16590741 FORWARD LENGTH=361	AT2G39770	40 kDa	0	0	4	2
| Symbols: NAD7 | NADH dehydrogenase subunit 7 | chrM:132071-138153 FORWARD LENGTH=394	ATMG00510	45 kDa	0	0	3	2
| Symbols: SEN1, ATSEN1, DIN1 | Rhodanese/Cell cycle control phosphatase superfamily protein | chr4:16945073-16945983 FORWARD LENGTH=182	AT4G35770	20 kDa	0	0	3	2
| Symbols: MLP423 | MLP-like protein 423 | chr1:8500653-8501458 REVERSE LENGTH=155	AT1G24020	17 kDa	0	0	3	2
| Symbols: | Adenine nucleotide alpha hydrolases-like superfamily protein | chr3:3776371-3777393 FORWARD LENGTH=199	AT3G11930	21 kDa	0	0	3	2
| Symbols: FIB4 | Plastid-lipid associated protein PAP / fibrillin family protein | chr3:8376636-8378225 REVERSE LENGTH=284	AT3G23400	30 kDa	0	0	3	2
| Symbols: | alpha/beta-Hydrolases superfamily protein | chr1:19563039-19565260 REVERSE LENGTH=380	AT1G52510	42 kDa	0	0	2	2
| Symbols: RPS14 | chloroplast ribosomal protein S14 | chrC:36938-37240 REVERSE LENGTH=100	ATCG00330	12 kDa	0	0	2	2
| Symbols: | Transducin/WD40 repeat-like superfamily protein | chr3:127557-128465 REVERSE LENGTH=302	AT3G01340	33 kDa	0	0	2	2
| Symbols: | Nucleic acid-binding, OB-fold-like protein | chr1:3502324-3502991 REVERSE LENGTH=139	AT1G10590	15 kDa	0	0	2	2
| Symbols: FIB | fibrillin | chr4:1932161-1933546 FORWARD LENGTH=318	AT4G04020	35 kDa	0	0	2	2
| Symbols: | Pectin lyase-like superfamily protein | chr3:2212973-2216306 REVERSE LENGTH=416	AT3G07010	46 kDa	0	0	2	2
| Symbols: | S-adenosyl-L-methionine-dependent methyltransferases superfamily protein | chr2:17121499-17123064 FORWARD LENGTH=352	AT2G41040	39 kDa	0	0	2	2
| Symbols: | Cystatin/monellin superfamily protein | chr4:9301530-9301883 REVERSE LENGTH=117	AT4G16500	13 kDa	0	0	2	2
| Symbols: | Pectinacetylesterase family protein | chr4:10581037-10584766 REVERSE LENGTH=517	AT4G19410	56 kDa	0	0	1	2
| Symbols: EIF3G1, ATEIF3G1 | eukaryotic translation initiation factor 3G1 | chr3:3578536-3580366 FORWARD LENGTH=294	AT3G11400	33 kDa	0	0	1	2
| Symbols: MGD1, MGDA | monogalactosyl diacylglycerol synthase 1 | chr4:15374222-15376961 FORWARD LENGTH=533	AT4G31780	59 kDa	0	0	1	2
| Symbols: | SPFH/Band 7/PHB domain-containing membrane-associated protein family | chr4:13766984-13769832 REVERSE LENGTH=411	AT4G27585	45 kDa	0	0	1	2
| Symbols: ATNIFS1, NIFS1, NFS1, ATNFS1 | nitrogen fixation S (NIFS)-like 1 | chr5:26296349-26297710 FORWARD LENGTH=453	AT5G65720	50 kDa	0	0	1	2
| Symbols: | YbaK/aminoacyl-tRNA synthetase-associated domain | chr1:16939909-16942337 FORWARD LENGTH=307	AT1G44835	34 kDa	0	0	1	2
| Symbols: ATGPX1, GPX1 | glutathione peroxidase 1 | chr2:10668134-10669828 FORWARD LENGTH=236	AT2G25080	26 kDa	0	0	1	2
| Symbols: FTSZ2-1, ATFTSZ2-1 | Tubulin/FtsZ family protein | chr2:15197661-15199932 REVERSE LENGTH=478	AT2G36250	51 kDa	0	0	1	2
| Symbols: | alpha/beta-Hydrolases superfamily protein | chr5:15421605-15423234 FORWARD LENGTH=362	AT5G38520	40 kDa	0	0	1	2
| Symbols: CLPR1, NCLPP5, SVR2 | CLP protease proteolytic subunit 1 | chr1:18501936-18504462 REVERSE LENGTH=387	AT1G49970	43 kDa	0	0	1	2
| Symbols: | Alba DNA/RNA-binding protein | chr1:28528505-28530488 REVERSE LENGTH=350	AT1G76010	37 kDa	0	0	1	2
| Symbols: CSR1, ALS, AHAS, TZP5, IMR1 | chlorsulfuron/imidazolinone resistant 1 | chr3:18001530-18003542 REVERSE LENGTH=670	AT3G48560	73 kDa	0	0	5	2
| Symbols: ALB1, ALB-1V, V157, PDE166, CHLD | ALBINA 1 | chr1:2696538-2700819 FORWARD LENGTH=760	AT1G08520	83 kDa	0	0	4	2
| Symbols: | tetratricopeptide repeat (TPR)-containing protein | chr3:19333232-19341295 FORWARD LENGTH=1403	AT3G52140	153 kDa	0	0	4	2
| Symbols: | methionine--tRNA ligase, putative / methionyl-tRNA synthetase, putative / MetRS, putative | chr4:7993366-7998433 REVERSE LENGTH=797	AT4G13780	?	0	0	4	2
| Symbols: ATMIN7, BEN1 | HOPM interactor 7 | chr3:15234235-15245034 REVERSE LENGTH=1758	AT3G43300	195 kDa	0	0	4	2
| Symbols: | Sec14p-like phosphatidylinositol transfer family protein | chr1:27153823-27155609 REVERSE LENGTH=490	AT1G72160	56 kDa	0	0	2	2
| Symbols: CHR11 | chromatin-remodeling protein 11 | chr3:1941066-1946700 FORWARD LENGTH=1055	AT3G06400	122 kDa	0	0	2	2
| Symbols: | Tetratricopeptide repeat (TPR)-like superfamily protein | chr4:6656614-6659033 FORWARD LENGTH=609	AT4G10840	66 kDa	0	0	2	2
| Symbols: AGO1 | Stabilizer of iron transporter SufD / Polynucleotidyl transferase | chr1:17886285-17891892 REVERSE LENGTH=1048	AT1G48410	116 kDa	0	0	1	2
| Symbols: G6PD1 | glucose-6-phosphate dehydrogenase 1 | chr5:13956879-13959686 REVERSE LENGTH=576	AT5G35790	65 kDa	0	0	1	2
| Symbols: RLM3 | disease resistance protein (TIR-NBS class), putative | chr4:9560155-9565225 FORWARD LENGTH=796	AT4G16990	91 kDa	0	0	1	2
| Symbols: SE | C2H2 zinc-finger protein SERRATE (SE) | chr2:11572587-11576357 FORWARD LENGTH=720	AT2G27100	81 kDa	0	0	1	2
| Symbols: EIF4G, CUM2 | eukaryotic translation initiation factor 4G | chr3:22261842-22268295 FORWARD LENGTH=1723	AT3G60240	188 kDa	0	0	0	2
| Symbols: PMH2, ATRH53 | putative mitochondrial RNA helicase 2 | chr3:7892641-7895145 FORWARD LENGTH=616	AT3G22330	65 kDa	0	0	0	2
| Symbols: ATGSTT2, GST10B, GSTT2 | glutathione S-transferase THETA 2 | chr5:16498293-16500811 REVERSE LENGTH=591	AT5G41240	68 kDa	0	0	0	2
| Symbols: | zinc ion binding | chr1:4251359-4257201 FORWARD LENGTH=988	AT1G12470	112 kDa	0	0	0	2
| Symbols: GTA02, GTA2 | global transcription factor group A2 | chr4:5286351-5292072 FORWARD LENGTH=1041	AT4G08350	115 kDa	0	0	0	2
| Symbols: FDH, KCS10 | 3-ketoacyl-CoA synthase 10 | chr2:11170799-11173059 REVERSE LENGTH=550	AT2G26250	62 kDa	0	0	0	2
| Symbols: | TCP-1/cpn60 chaperonin family protein | chr3:3732734-3736156 FORWARD LENGTH=557	AT3G11830	60 kDa	0	0	0	2
| Symbols: SVR7 | pentatricopeptide (PPR) repeat-containing protein | chr4:9257985-9260093 FORWARD LENGTH=702	AT4G16390	78 kDa	0	0	0	2
| Symbols: ATCDC5, CDC5, ATMYBCDC5 | cell division cycle 5 | chr1:3162002-3165122 FORWARD LENGTH=844	AT1G09770	96 kDa	0	0	0	2
| Symbols: TPLATE | ARM repeat superfamily protein | chr3:279171-283399 FORWARD LENGTH=1176	AT3G01780	131 kDa	0	0	0	2
| Symbols: ATRZ-1A | RNA-binding (RRM/RBD/RNP motifs) family protein with retrovirus zinc finger-like domain | chr3:9671953-9673055 FORWARD LENGTH=245	AT3G26420	27 kDa	0	0	0	2
| Symbols: ATG2, EBP1, ATEBP1 | metallopeptidase M24 family protein | chr3:19211261-19213568 REVERSE LENGTH=392	AT3G51800	43 kDa	0	0	0	2
| Symbols: | NagB/RpiA/CoA transferase-like superfamily protein | chr5:15468020-15470674 REVERSE LENGTH=642	AT5G38640	69 kDa	0	0	0	2
| Symbols: | P-loop containing nucleoside triphosphate hydrolases superfamily protein | chr5:26967535-26969306 REVERSE LENGTH=469	AT5G67630	52 kDa	0	0	0	2
| Symbols: MAML-4, IPMS1 | methylthioalkylmalate synthase-like 4 | chr1:6369347-6372861 FORWARD LENGTH=631	AT1G18500	69 kDa	0	0	0	2
| Symbols: | Molecular chaperone Hsp40/DnaJ family protein | chr1:30105398-30108873 REVERSE LENGTH=500	AT1G80030	54 kDa	0	0	0	2
| Symbols: PSBQ, PSBQA, PSBQ-1 | photosystem II subunit QA | chr4:11334446-11335587 FORWARD LENGTH=223	AT4G21280	24 kDa	0	0	0	2
| Symbols: | Disease resistance protein (CC-NBS-LRR class) family | chr5:19717406-19720932 FORWARD LENGTH=908	AT5G48620	104 kDa	0	0	0	2
| Symbols: PSAT | phosphoserine aminotransferase | chr4:16904205-16905497 FORWARD LENGTH=430	AT4G35630	47 kDa	0	0	0	2
| Symbols: ELO2, ABO1 | IKI3 family protein | chr5:4410522-4415471 REVERSE LENGTH=1319	AT5G13680	147 kDa	0	0	0	2
| Symbols: | DNA topoisomerase, type IA, core | chr4:15165280-15172534 FORWARD LENGTH=1284	AT4G31210	142 kDa	0	0	0	2
| Symbols: | unknown protein; FUNCTIONS IN: molecular_function unknown; INVOLVED IN: biological_process unknown; LOCATED IN: chloroplast envelope; EXPRESSED IN: 22 plant structures; EXPRESSED DURING: 13 growth stages; Has 57 Blast hits to 57 proteins in 11 species: Archae - 0; Bacteria - 0; Metazoa - 0; Fungi - 0; Plants - 57; Viruses - 0; Other Eukaryotes - 0 (source: NCBI BLink). | chr3:1348959…	AT3G32930	27 kDa	0	0	0	2
| Symbols: Phox2 | Octicosapeptide/Phox/Bem1p (PB1) domain-containing protein / tetratricopeptide repeat (TPR)-containing protein | chr1:23084632-23086887 REVERSE LENGTH=751	AT1G62390	83 kDa	0	0	0	2
| Symbols: | Protein of unknown function (DUF579) | chr1:9731510-9732379 REVERSE LENGTH=289	AT1G27930	32 kDa	0	0	0	2
| Symbols: | Protein of unknown function, DUF642 | chr3:2564191-2565819 FORWARD LENGTH=365	AT3G08030	39 kDa	0	0	0	2
| Symbols: GAMMA-ADAPTIN 1, Gamma-ADR | gamma-adaptin 1 | chr1:8441379-8447152 FORWARD LENGTH=876	AT1G23900	96 kDa	0	0	0	2
| Symbols: ELF8, VIP6 | binding | chr2:2429108-2436588 REVERSE LENGTH=1091	AT2G06210	124 kDa	0	0	0	2
| Symbols: VPS26B | vacuolar protein sorting 26B | chr4:13824019-13826235 FORWARD LENGTH=303	AT4G27690	35 kDa	0	0	0	2
| Symbols: | unknown protein; FUNCTIONS IN: molecular_function unknown; INVOLVED IN: biological_process unknown; LOCATED IN: chloroplast thylakoid membrane, Golgi apparatus, plasma membrane, membrane; EXPRESSED IN: 25 plant structures; EXPRESSED DURING: 15 growth stages; BEST Arabidopsis thaliana protein match is: unknown protein (TAIR:AT5G65810.1); Has 64 Blast hits to 64 proteins in 11 species:…	AT3G49720	29 kDa	0	0	0	2
| Symbols: | SH3 domain-containing protein | chr4:10027668-10029662 REVERSE LENGTH=351	AT4G18060	40 kDa	0	0	0	2
| Symbols: XSP1 | xylem serine peptidase 1 | chr4:93935-97289 FORWARD LENGTH=749	AT4G00230	80 kDa	0	0	0	2
| Symbols: | Aha1 domain-containing protein | chr3:3839289-3841303 FORWARD LENGTH=360	AT3G12050	40 kDa	0	0	0	2
| Symbols: ATHOL1, HOL1 | HARMLESS TO OZONE LAYER 1 | chr2:18184658-18186951 REVERSE LENGTH=227	AT2G43910	25 kDa	0	0	0	2
| Symbols: | SNARE-like superfamily protein | chr1:17613346-17614784 REVERSE LENGTH=142	AT1G47830	17 kDa	0	0	0	2
| Symbols: KAS III | 3-ketoacyl-acyl carrier protein synthase III | chr1:23192502-23194737 FORWARD LENGTH=404	AT1G62640	43 kDa	0	0	0	2
| Symbols: | unknown protein; Has 640 Blast hits to 638 proteins in 201 species: Archae - 0; Bacteria - 293; Metazoa - 0; Fungi - 71; Plants - 72; Viruses - 0; Other Eukaryotes - 204 (source: NCBI BLink). | chr3:16831-18782 REVERSE LENGTH=455	AT3G01060	51 kDa	0	0	0	2
| Symbols: | dual specificity protein phosphatase (DsPTP1) family protein | chr3:3422259-3423394 REVERSE LENGTH=282	AT3G10940	32 kDa	0	0	0	2
| Symbols: RFC2 | replication factor C 2 | chr1:23422068-23423771 REVERSE LENGTH=333	AT1G63160	37 kDa	0	0	0	2
| Symbols: | DEA(D/H)-box RNA helicase family protein | chr3:2201531-2204662 FORWARD LENGTH=781	AT3G06980	87 kDa	0	0	0	2
| Symbols: | Phosphofructokinase family protein | chr1:4050159-4053727 REVERSE LENGTH=566	AT1G12000	61 kDa	0	0	4	1
| Symbols: NTRC | NADPH-dependent thioredoxin reductase C | chr2:17376349-17379028 REVERSE LENGTH=529	AT2G41680	58 kDa	0	0	2	1
| Symbols: FTSH11 | FTSH protease 11 | chr5:21563023-21567922 REVERSE LENGTH=806	AT5G53170	89 kDa	0	0	0	1
| Symbols: CLPP4, NCLPP4 | CLP protease P4 | chr5:18396351-18397586 FORWARD LENGTH=292	AT5G45390	32 kDa	0	0	5	1
| Symbols: AT-AER, AER | alkenal reductase | chr5:5576291-5578001 REVERSE LENGTH=345	AT5G16970	38 kDa	0	0	4	1
| Symbols: ATRAB11A, ATRABA2C, ATRAB-A2C, RAB-A2C, RABA2c | RAB GTPase homolog A2C | chr3:17246699-17248362 REVERSE LENGTH=217	AT3G46830	24 kDa	0	0	4	1
| Symbols: | unknown protein; LOCATED IN: chloroplast; EXPRESSED IN: 22 plant structures; EXPRESSED DURING: 13 growth stages; BEST Arabidopsis thaliana protein match is: unknown protein (TAIR:AT1G56180.1); Has 224 Blast hits to 222 proteins in 59 species: Archae - 0; Bacteria - 65; Metazoa - 0; Fungi - 0; Plants - 134; Viruses - 0; Other Eukaryotes - 25 (source: NCBI BLink). | chr2:9354990-935695…	AT2G21960	36 kDa	0	0	4	1
| Symbols: | uridylyltransferase-related | chr1:5773796-5776125 FORWARD LENGTH=290	AT1G16880	31 kDa	0	0	4	1
| Symbols: | Late embryogenesis abundant protein, group 2 | chr2:18226922-18227988 FORWARD LENGTH=325	AT2G44060	36 kDa	0	0	3	1
| Symbols: ATNAP7, NAP7 | non-intrinsic ABC protein 7 | chr3:3335325-3337304 REVERSE LENGTH=338	AT3G10670	37 kDa	0	0	3	1
| Symbols: EIF2 ALPHA, ATEIF2-A2, EIF2-A2 | eukaryotic translation initiation factor 2 alpha subunit | chr5:1620579-1622214 FORWARD LENGTH=344	AT5G05470	39 kDa	0	0	3	1
| Symbols: PRPL11 | plastid ribosomal protein l11 | chr1:11955827-11957139 FORWARD LENGTH=222	AT1G32990	23 kDa	0	0	2	1
| Symbols: APT1, ATAPT1 | adenine phosphoribosyl transferase 1 | chr1:9532421-9533807 FORWARD LENGTH=183	AT1G27450	20 kDa	0	0	2	1
| Symbols: CLPR2, NCLPP2, CLP2 | CLP protease proteolytic subunit 2 | chr1:4223099-4224954 FORWARD LENGTH=279	AT1G12410	31 kDa	0	0	2	1
| Symbols: | ATP-dependent caseinolytic (Clp) protease/crotonase family protein | chr1:2940063-2942217 REVERSE LENGTH=330	AT1G09130	36 kDa	0	0	2	1
| Symbols: UXS5 | UDP-XYL synthase 5 | chr3:17089268-17091611 REVERSE LENGTH=341	AT3G46440	38 kDa	0	0	2	1
| Symbols: PSAN | photosystem I reaction center subunit PSI-N, chloroplast, putative / PSI-N, putative (PSAN) | chr5:25628724-25629409 REVERSE LENGTH=171	AT5G64040	18 kDa	0	0	2	1
| Symbols: | Ribosomal L27e protein family | chr4:8571896-8572303 FORWARD LENGTH=135	AT4G15000	16 kDa	0	0	2	1
| Symbols: FSD1, ATFSD1 | Fe superoxide dismutase 1 | chr4:12884649-12886501 REVERSE LENGTH=212	AT4G25100	24 kDa	0	0	2	1
| Symbols: | Transcriptional coactivator/pterin dehydratase | chr5:20778316-20779380 REVERSE LENGTH=220	AT5G51110	24 kDa	0	0	2	1
| Symbols: | semialdehyde dehydrogenase family protein | chr1:5102684-5104633 REVERSE LENGTH=375	AT1G14810	41 kDa	0	0	2	1
| Symbols: MSD1, MEE33, ATMSD1 | manganese superoxide dismutase 1 | chr3:3418015-3419581 FORWARD LENGTH=231	AT3G10920	25 kDa	0	0	2	1
| Symbols: | clathrin adaptor complexes medium subunit family protein | chr5:1477137-1479872 FORWARD LENGTH=527	AT5G05010	58 kDa	0	0	2	1
| Symbols: ATPHB2, PHB2 | prohibitin 2 | chr1:979611-981157 REVERSE LENGTH=286	AT1G03860	32 kDa	0	0	2	1
| Symbols: | elongation factor P (EF-P) family protein | chr3:2654788-2656154 REVERSE LENGTH=236	AT3G08740	26 kDa	0	0	2	1
| Symbols: | ARM repeat superfamily protein | chr3:23132219-23133121 FORWARD LENGTH=221	AT3G62530	?	0	0	2	1
| Symbols: CPFTSY, FRD4 | signal recognition particle receptor protein, chloroplast (FTSY) | chr2:18851248-18853402 FORWARD LENGTH=366	AT2G45770	40 kDa	0	0	2	1
| Symbols: VDAC1, ATVDAC1 | voltage dependent anion channel 1 | chr3:85754-87612 FORWARD LENGTH=276	AT3G01280	29 kDa	0	0	2	1
| Symbols: ROC3 | rotamase CYP 3 | chr2:7200862-7201383 FORWARD LENGTH=173	AT2G16600	18 kDa	0	0	2	1
| Symbols: TRP1, pat1 | tryptophan biosynthesis 1 | chr5:5957330-5959681 FORWARD LENGTH=444	AT5G17990	47 kDa	0	0	2	1
| Symbols: ATASE2, CIA1, ATPURF2, ASE2 | GLN phosphoribosyl pyrophosphate amidotransferase 2 | chr4:16574894-16576579 REVERSE LENGTH=561	AT4G34740	61 kDa	0	0	2	1
| Symbols: SRp34a, SR34a, At-SR34a | SER/ARG-rich protein 34A | chr3:18332668-18334829 FORWARD LENGTH=300	AT3G49430	34 kDa	0	0	1	1
| Symbols: | Nucleic acid-binding proteins superfamily | chr3:8531689-8533742 REVERSE LENGTH=392	AT3G23700	43 kDa	0	0	1	1
| Symbols: | Cobalamin biosynthesis CobW-like protein | chr1:5407535-5409937 REVERSE LENGTH=448	AT1G15730	50 kDa	0	0	1	1
| Symbols: PUR ALPHA-1 | purin-rich alpha 1 | chr2:13642716-13644036 REVERSE LENGTH=296	AT2G32080	32 kDa	0	0	1	1
| Symbols: | Polynucleotidyl transferase, ribonuclease H fold protein with HRDC domain | chr2:13761307-13765421 REVERSE LENGTH=891	AT2G32415	101 kDa	0	0	1	1
| Symbols: | Amino acid dehydrogenase family protein | chr3:3919591-3921326 FORWARD LENGTH=299	AT3G12290	32 kDa	0	0	1	1
| Symbols: | Ribosomal L18p/L5e family protein | chr1:17867269-17868215 FORWARD LENGTH=170	AT1G48350	19 kDa	0	0	1	1
| Symbols: | ATP citrate lyase (ACL) family protein | chr2:8805574-8807858 FORWARD LENGTH=421	AT2G20420	45 kDa	0	0	1	1
| Symbols: | Ubiquinol-cytochrome C reductase iron-sulfur subunit | chr5:4305414-4307399 REVERSE LENGTH=272	AT5G13430	30 kDa	0	0	1	1
| Symbols: MLP34 | MLP-like protein 34 | chr1:26715429-26716744 REVERSE LENGTH=316	AT1G70850	36 kDa	0	0	1	1
| Symbols: ELI3-1, ELI3, ATCAD7, CAD7 | elicitor-activated gene 3-1 | chr4:17852670-17854302 FORWARD LENGTH=357	AT4G37980	38 kDa	0	0	1	1
| Symbols: PECT1 | phosphorylethanolamine cytidylyltransferase 1 | chr2:16168979-16171680 FORWARD LENGTH=421	AT2G38670	47 kDa	0	0	1	1
| Symbols: TOC33, ATTOC33, PPI1 | translocon at the outer envelope membrane of chloroplasts 33 | chr1:448665-450246 REVERSE LENGTH=297	AT1G02280	33 kDa	0	0	1	1
| Symbols: | unknown protein; FUNCTIONS IN: molecular_function unknown; INVOLVED IN: biological_process unknown; LOCATED IN: chloroplast; EXPRESSED IN: 22 plant structures; EXPRESSED DURING: 13 growth stages; BEST Arabidopsis thaliana protein match is: unknown protein (TAIR:AT2G23370.1); Has 75 Blast hits to 73 proteins in 21 species: Archae - 0; Bacteria - 0; Metazoa - 0; Fungi - 0; Plants - 67;…	AT4G34090	37 kDa	0	0	1	1
| Symbols: ANNAT2 | annexin 2 | chr5:25973915-25975554 FORWARD LENGTH=317	AT5G65020	36 kDa	0	0	1	1
| Symbols: NDHH | NAD(P)H dehydrogenase subunit H | chrC:122011-123192 REVERSE LENGTH=393	ATCG01110	46 kDa	0	0	1	1
| Symbols: emb1473 | Ribosomal protein L13 family protein | chr1:29575997-29577406 FORWARD LENGTH=241	AT1G78630	27 kDa	0	0	1	1
| Symbols: | Eukaryotic aspartyl protease family protein | chr1:790110-791414 FORWARD LENGTH=434	AT1G03230	46 kDa	0	0	1	1
| Symbols: | Thioredoxin family protein | chr5:1038674-1041453 REVERSE LENGTH=339	AT5G03880	37 kDa	0	0	1	1
| Symbols: | Plant mitochondrial ATPase, F0 complex, subunit 8 protein | chr2:3386292-3386768 FORWARD LENGTH=158	AT2G07707	18 kDa	0	0	1	1
| Symbols: GC1, ATSULA, SULA | NAD(P)-binding Rossmann-fold superfamily protein | chr2:9110502-9112679 REVERSE LENGTH=347	AT2G21280	38 kDa	0	0	1	1
| Symbols: OEP37, ATOEP37 | chloroplast outer envelope protein 37 | chr2:18200553-18202644 REVERSE LENGTH=343	AT2G43950	39 kDa	0	0	1	1
| Symbols: MOS4 | modifier of snc1,4 | chr3:6223248-6225076 FORWARD LENGTH=253	AT3G18165	30 kDa	0	0	1	1
| Symbols: AL4 | alfin-like 4 | chr5:9158566-9160221 REVERSE LENGTH=255	AT5G26210	29 kDa	0	0	1	1
| Symbols: | SRP72 RNA-binding domain | chr1:25365962-25368464 REVERSE LENGTH=664	AT1G67680	73 kDa	0	0	5	1
| Symbols: ARA1, ISA1, ATISA1 | arabinose kinase | chr4:9120875-9127656 FORWARD LENGTH=1039	AT4G16130	114 kDa	0	0	4	1
| Symbols: | Insulinase (Peptidase family M16) family protein | chr5:16945308-16952647 FORWARD LENGTH=1265	AT5G42390	141 kDa	0	0	3	1
| Symbols: KCA1, KAC1 | kinesin like protein for actin based chloroplast movement 1 | chr5:3290121-3297248 REVERSE LENGTH=1273	AT5G10470	141 kDa	0	0	3	1
| Symbols: PDE312, PTAC10 | Nucleic acid-binding, OB-fold-like protein | chr3:17962209-17965408 FORWARD LENGTH=668	AT3G48500	79 kDa	0	0	3	1
| Symbols: | TCP-1/cpn60 chaperonin family protein | chr5:7087020-7089906 REVERSE LENGTH=527	AT5G20890	57 kDa	0	0	3	1
| Symbols: | cellular apoptosis susceptibility protein, putative / importin-alpha re-exporter, putative | chr2:19096867-19099785 FORWARD LENGTH=972	AT2G46520	109 kDa	0	0	3	1
| Symbols: | Transducin/WD40 repeat-like superfamily protein | chr3:18771292-18779220 FORWARD LENGTH=1614	AT3G50590	176 kDa	0	0	2	1
| Symbols: ATTPS9, TPS9 | trehalose-phosphatase/synthase 9 | chr1:8432695-8435506 FORWARD LENGTH=867	AT1G23870	98 kDa	0	0	2	1
| Symbols: EMB156, EMB36, EMB1047, FTSH12 | FTSH protease 12 | chr1:29926976-29932308 FORWARD LENGTH=1008	AT1G79560	115 kDa	0	0	2	1
| Symbols: | Insulinase (Peptidase family M16) family protein | chr2:17429453-17436110 REVERSE LENGTH=970	AT2G41790	111 kDa	0	0	2	1
| Symbols: PHOT2, NPL1 | phototropin 2 | chr5:23524771-23529993 FORWARD LENGTH=915	AT5G58140	102 kDa	0	0	2	1
| Symbols: | Sec23/Sec24 protein transport family protein | chr4:8167574-8173026 FORWARD LENGTH=773	AT4G14160	85 kDa	0	0	2	1
| Symbols: TRN1, ATTRN1 | transportin 1 | chr2:7353939-7360637 FORWARD LENGTH=895	AT2G16950	100 kDa	0	0	2	1
| Symbols: NRPB2, EMB1989, RPB2 | DNA-directed RNA polymerase family protein | chr4:11535684-11542200 REVERSE LENGTH=1188	AT4G21710	135 kDa	0	0	2	1
| Symbols: atToc64-III, TOC64-III | translocon at the outer membrane of chloroplasts 64-III | chr3:6148030-6151794 FORWARD LENGTH=589	AT3G17970	64 kDa	0	0	2	1
| Symbols: ERMO2, SEC24A | Sec23/Sec24 protein transport family protein | chr3:2245689-2250077 REVERSE LENGTH=1038	AT3G07100	114 kDa	0	0	2	1
| Symbols: RHM1, ROL1, ATRHM1 | rhamnose biosynthesis 1 | chr1:29550110-29552207 FORWARD LENGTH=669	AT1G78570	75 kDa	0	0	1	1
| Symbols: GTB1 | global transcription factor group B1 | chr1:24306908-24314327 REVERSE LENGTH=1642	AT1G65440	186 kDa	0	0	1	1
| Symbols: | Calcium-binding tetratricopeptide family protein | chr2:13778614-13781022 FORWARD LENGTH=802	AT2G32450	90 kDa	0	0	1	1
| Symbols: | unknown protein; LOCATED IN: cellular_component unknown; EXPRESSED IN: 23 plant structures; EXPRESSED DURING: 15 growth stages; Has 553 Blast hits to 216 proteins in 93 species: Archae - 0; Bacteria - 124; Metazoa - 193; Fungi - 58; Plants - 108; Viruses - 0; Other Eukaryotes - 70 (source: NCBI BLink). | chr3:22964945-22971149 FORWARD LENGTH=1254	AT3G62010	142 kDa	0	0	1	1
| Symbols: IMPA-2 | importin alpha isoform 2 | chr4:9134450-9137134 REVERSE LENGTH=535	AT4G16143	59 kDa	0	0	1	1
| Symbols: ATPDIL5-4, ATPDI7, PDI7, PDIL5-4 | PDI-like 5-4 | chr4:13589156-13593335 FORWARD LENGTH=480	AT4G27080	54 kDa	0	0	1	1
| Symbols: ACX2, ATACX2 | acyl-CoA oxidase 2 | chr5:26009821-26012482 REVERSE LENGTH=692	AT5G65110	77 kDa	0	0	1	1
| Symbols: | GMP synthase (glutamine-hydrolyzing), putative / glutamine amidotransferase, putative | chr1:23604127-23607080 REVERSE LENGTH=534	AT1G63660	59 kDa	0	0	1	1
| Symbols: emb1796 | Pentatricopeptide repeat (PPR) superfamily protein | chr3:18256086-18257975 FORWARD LENGTH=629	AT3G49240	71 kDa	0	0	0	1
| Symbols: BIG, DOC1, TIR3, UMB1, ASA1, LPR1, CRM1 | auxin transport protein (BIG) | chr3:431152-448489 REVERSE LENGTH=5098	AT3G02260	568 kDa	0	0	0	1
| Symbols: | unknown protein; FUNCTIONS IN: molecular_function unknown; INVOLVED IN: biological_process unknown; LOCATED IN: endomembrane system; EXPRESSED IN: 14 plant structures; EXPRESSED DURING: 8 growth stages; Has 694543 Blast hits to 47111 p	AT3G23450	?	0	0	0	1
| Symbols: RPS12A, RPS12 | ribosomal protein S12A | chrC:69611-69724 REVERSE LENGTH=123	ATCG00065	14 kDa	0	0	0	1
| Symbols: MFP2, ATMFP2 | multifunctional protein 2 | chr3:2161926-2166009 FORWARD LENGTH=725	AT3G06860	79 kDa	0	0	0	1
| Symbols: HEMA1 | Glutamyl-tRNA reductase family protein | chr1:21624028-21626051 REVERSE LENGTH=543	AT1G58290	60 kDa	0	0	0	1
| Symbols: | tRNA synthetase class II (D, K and N) family protein | chr4:16189285-16193260 REVERSE LENGTH=664	AT4G33760	75 kDa	0	0	0	1
| Symbols: CESA1, RSW1, AtCESA1 | cellulose synthase 1 | chr4:15641009-15646388 REVERSE LENGTH=1081	AT4G32410	122 kDa	0	0	0	1
| Symbols: SEC8, ATSEC8 | subunit of exocyst complex 8 | chr3:3219922-3228356 REVERSE LENGTH=1053	AT3G10380	117 kDa	0	0	0	1
| Symbols: | toprim domain-containing protein | chr1:10881665-10886060 FORWARD LENGTH=709	AT1G30680	80 kDa	0	0	0	1
| Symbols: | Ribosomal protein S25 family protein | chr2:9236629-9237510 FORWARD LENGTH=108	AT2G21580	12 kDa	0	0	0	1
| Symbols: | Aldolase superfamily protein | chr1:4148050-4150708 FORWARD LENGTH=405	AT1G12230	44 kDa	0	0	0	1
| Symbols: AIR3 | Subtilisin-like serine endopeptidase family protein | chr2:1401450-1407694 REVERSE LENGTH=772	AT2G04160	83 kDa	0	0	0	1
| Symbols: | GroES-like zinc-binding alcohol dehydrogenase family protein | chr3:20933029-20934425 REVERSE LENGTH=348	AT3G56460	37 kDa	0	0	0	1
| Symbols: ADL2, DRP3A | dynamin-related protein 3A | chr4:16161073-16166587 FORWARD LENGTH=808	AT4G33650	90 kDa	0	0	0	1
| Symbols: | NagB/RpiA/CoA transferase-like superfamily protein | chr1:27236898-27238482 FORWARD LENGTH=382	AT1G72340	42 kDa	0	0	0	1
| Symbols: | Phototropic-responsive NPH3 family protein | chr5:26884754-26887083 FORWARD LENGTH=604	AT5G67385	68 kDa	0	0	0	1
| Symbols: | FAD/NAD(P)-binding oxidoreductase family protein | chr4:14972212-14975461 REVERSE LENGTH=707	AT4G30720	77 kDa	0	0	0	1
| Symbols: SKD1, VPS4, ATSKD1 | AAA-type ATPase family protein | chr2:11781226-11783730 FORWARD LENGTH=435	AT2G27600	?	0	0	0	1
| Symbols: IDH-V | isocitrate dehydrogenase V | chr5:794043-795939 FORWARD LENGTH=374	AT5G03290	41 kDa	0	0	0	1
| Symbols: PHOT1, NPH1, JK224, RPT1 | phototropin 1 | chr3:16818557-16823960 FORWARD LENGTH=996	AT3G45780	112 kDa	0	0	0	1
| Symbols: emb2458 | FtsH extracellular protease family | chr3:1146943-1153341 REVERSE LENGTH=1320	AT3G04340	152 kDa	0	0	0	1
| Symbols: ATGCN3, GCN3 | general control non-repressible 3 | chr1:23968850-23973369 FORWARD LENGTH=715	AT1G64550	80 kDa	0	0	0	1
| Symbols: ADG1, APS1 | ADP glucose pyrophosphorylase 1 | chr5:19570326-19572557 FORWARD LENGTH=520	AT5G48300	57 kDa	0	0	0	1
| Symbols: CYP5, ATCYP5, CYP19-4 | cyclophilin 5 | chr2:12769183-12770528 REVERSE LENGTH=201	AT2G29960	22 kDa	0	0	0	1
| Symbols: | Pyruvate kinase family protein | chr2:15339253-15342781 FORWARD LENGTH=527	AT2G36580	58 kDa	0	0	0	1
| Symbols: APUM2, PUM2 | pumilio 2 | chr2:12544260-12548071 REVERSE LENGTH=972	AT2G29190	107 kDa	0	0	0	1
| Symbols: IAR4 | Thiamin diphosphate-binding fold (THDP-binding) superfamily protein | chr1:8560777-8563382 REVERSE LENGTH=393	AT1G24180	43 kDa	0	0	0	1
| Symbols: | FUNCTIONS IN: molecular_function unknown; INVOLVED IN: biological_process unknown; LOCATED IN: plasma membrane, vacuole; EXPRESSED IN: guard cell, cultured cell; BEST Arabidopsis thaliana protein match is: proton pump interactor 1 (TAIR:AT4G27500.1); Has 30201 Blast hits to 17322 proteins in 780 species: Archae - 12; Bacteria - 1396; Metazoa - 17338; Fungi - 3422; Plants - 5037; Viru…	AT1G20970	150 kDa	0	0	0	1
| Symbols: NRPC1 | nuclear RNA polymerase C1 | chr5:24173590-24183269 FORWARD LENGTH=1376	AT5G60040	153 kDa	0	0	0	1
| Symbols: PGR5 | proton gradient regulation 5 | chr2:2081204-2081687 REVERSE LENGTH=133	AT2G05620	14 kDa	0	0	0	1
| Symbols: ATMKK5, ATMAP2K_ALPHA, MAP2K_A, MKK5, ATMEK5, MEK5 | MAP kinase kinase 5 | chr3:7445917-7446963 FORWARD LENGTH=348	AT3G21220	38 kDa	0	0	0	1
| Symbols: | unknown protein; FUNCTIONS IN: molecular_function unknown; INVOLVED IN: biological_process unknown; LOCATED IN: chloroplast, chloroplast envelope; EXPRESSED IN: 22 plant structures; EXPRESSED DURING: 13 growth stages; Has 49 Blast hits to 49 proteins in 20 species: Archae - 0; Bacteria - 0; Metazoa - 0; Fungi - 0; Plants - 44; Viruses - 0; Other Eukaryotes - 5 (source: NCBI BLink). |…	AT1G67700	26 kDa	0	0	0	1
| Symbols: | TraB family protein | chr5:21128291-21130034 FORWARD LENGTH=402	AT5G52030	44 kDa	0	0	0	1
| Symbols: | GRIM-19 protein | chr2:14078974-14079929 FORWARD LENGTH=143	AT2G33220	16 kDa	0	0	0	1
| Symbols: | Leucine-rich repeat protein kinase family protein | chr1:19221187-19225590 REVERSE LENGTH=884	AT1G51805	98 kDa	0	0	0	1
| Symbols: FLN1 | fructokinase-like 1 | chr3:20028145-20029835 FORWARD LENGTH=471	AT3G54090	54 kDa	0	0	0	1
| Symbols: BTI1, RTNLB1 | VIRB2-interacting protein 1 | chr4:12318070-12319574 FORWARD LENGTH=275	AT4G23630	31 kDa	0	0	0	1
| Symbols: | cobalt ion binding | chr3:5050321-5052121 FORWARD LENGTH=395	AT3G15000	?	0	0	0	1
| Symbols: | DEAD box RNA helicase family protein | chr5:4711271-4714713 FORWARD LENGTH=712	AT5G14610	76 kDa	0	0	0	1
| Symbols: ATMURE, PDE316, MURE | acid-amino acid ligases;ligases;ATP binding;ATP binding;ligases | chr1:23614461-23617247 FORWARD LENGTH=772	AT1G63680	86 kDa	0	0	0	1
| Symbols: RDR1, ATRDRP1 | RNA-dependent RNA polymerase 1 | chr1:5094317-5097817 REVERSE LENGTH=1107	AT1G14790	126 kDa	0	0	0	1
| Symbols: EIF3K, TIF3K1, ATTIF3K1 | eukaryotic translation initiation factor 3K | chr4:16039066-16040617 REVERSE LENGTH=226	AT4G33250	26 kDa	0	0	0	1
| Symbols: | uridine 5'-monophosphate synthase / UMP synthase (PYRE-F) (UMPS) | chr3:20168285-20170245 REVERSE LENGTH=476	AT3G54470	52 kDa	0	0	0	1
| Symbols: emb1211 | MORN (Membrane Occupation and Recognition Nexus) repeat-containing protein | chr5:7529423-7533641 FORWARD LENGTH=871	AT5G22640	100 kDa	0	0	0	1
| Symbols: | pentatricopeptide (PPR) repeat-containing protein | chr5:1390049-1393760 FORWARD LENGTH=952	AT5G04810	107 kDa	0	0	0	1
| Symbols: XTH7 | xyloglucan endotransglucosylase/hydrolase 7 | chr4:17775703-17777372 REVERSE LENGTH=293	AT4G37800	34 kDa	0	0	0	1
| Symbols: | S-adenosyl-L-methionine-dependent methyltransferases superfamily protein | chr2:9504823-9508788 REVERSE LENGTH=808	AT2G22400	90 kDa	0	0	0	1
| Symbols: FHY3 | far-red elongated hypocotyls 3 | chr3:7822359-7825414 REVERSE LENGTH=839	AT3G22170	96 kDa	0	0	0	1
| Symbols: ERD14 | Dehydrin family protein | chr1:28587013-28587657 REVERSE LENGTH=185	AT1G76180	21 kDa	0	0	0	1
| Symbols: ATERDJ3B, ERDJ3B | DNAJ heat shock family protein | chr3:23151038-23153346 REVERSE LENGTH=346	AT3G62600	39 kDa	0	0	0	1
| Symbols: emb1441 | zinc knuckle (CCHC-type) family protein | chr5:20308260-20312736 REVERSE LENGTH=1080	AT5G49930	121 kDa	0	0	0	1
| Symbols: | Uncharacterised conserved protein UCP022280 | chr4:13346760-13348791 FORWARD LENGTH=263	AT4G26410	29 kDa	0	0	0	1
| Symbols: DOGT1, UGT73C5 | don-glucosyltransferase 1 | chr2:15423493-15424980 REVERSE LENGTH=495	AT2G36800	56 kDa	0	0	0	1
| Symbols: AtRABA1c, RABA1c | RAB GTPase homolog A1C | chr5:18559318-18560639 FORWARD LENGTH=216	AT5G45750	24 kDa	0	0	0	1
| Symbols: | Copper amine oxidase family protein | chr2:17691600-17695526 REVERSE LENGTH=776	AT2G42490	87 kDa	0	0	0	1
| Symbols: | Tetratricopeptide repeat (TPR)-like superfamily protein | chr3:10380513-10382593 REVERSE LENGTH=663	AT3G27960	73 kDa	0	0	0	1
| Symbols: PCB2 | NAD(P)-binding Rossmann-fold superfamily protein | chr5:6220872-6222125 REVERSE LENGTH=417	AT5G18660	46 kDa	0	0	0	1
| Symbols: | Transducin/WD40 repeat-like superfamily protein | chr1:3491560-3493665 REVERSE LENGTH=573	AT1G10580	65 kDa	0	0	0	1
| Symbols: SCC3, ATSCC3 | sister-chromatid cohesion protein 3 | chr2:19631423-19636795 FORWARD LENGTH=1098	AT2G47980	126 kDa	0	0	0	1
| Symbols: NRPB1, RPB1, RNA_POL_II_LSRNA_POL_II_LS, RNA_POL_II_LS | RNA polymerase II large subunit | chr4:16961115-16967892 REVERSE LENGTH=1839	AT4G35800	205 kDa	0	0	0	1
| Symbols: smB | small nuclear ribonucleoprotein associated protein B | chr4:11022843-11023616 REVERSE LENGTH=257	AT4G20440	27 kDa	0	0	0	1
| Symbols: HOS15 | WD-40 repeat family protein | chr5:26857268-26860974 FORWARD LENGTH=613	AT5G67320	70 kDa	0	0	0	1
| Symbols: | Zincin-like metalloproteases family protein | chr5:20932071-20936284 FORWARD LENGTH=706	AT5G51540	80 kDa	0	0	0	1
| Symbols: | NAD(P)-binding Rossmann-fold superfamily protein | chr4:11129043-11130541 FORWARD LENGTH=298	AT4G20760	32 kDa	0	0	0	1
| Symbols: ATPUMP1, UCP, PUMP1, ATUCP1, UCP1 | plant uncoupling mitochondrial protein 1 | chr3:20038890-20040996 FORWARD LENGTH=306	AT3G54110	33 kDa	0	0	0	1
| Symbols: | pentatricopeptide (PPR) repeat-containing protein | chr5:18897510-18899645 REVERSE LENGTH=711	AT5G46580	81 kDa	0	0	0	1
| Symbols: ATVPS41, ZIP2, VPS41, ATVAM2, VAM2 | vacuolar protein sorting 41 | chr1:2567652-2573142 FORWARD LENGTH=980	AT1G08190	110 kDa	0	0	0	1
| Symbols: PTAC6 | plastid transcriptionally active 6 | chr1:7571514-7573782 REVERSE LENGTH=328	AT1G21600	37 kDa	0	0	0	1
| Symbols: DGL1 | dolichyl-diphosphooligosaccharide-protein glycosyltransferase 48kDa subunit family protein | chr5:26617840-26620581 REVERSE LENGTH=437	AT5G66680	49 kDa	0	0	0	1
| Symbols: | ARM repeat superfamily protein | chr1:24226204-24228799 FORWARD LENGTH=411	AT1G65220	47 kDa	0	0	0	1
| Symbols: | Protein of unknown function DUF2359, transmembrane | chr1:26688622-26691185 REVERSE LENGTH=610	AT1G70770	67 kDa	0	0	0	1
| Symbols: | unknown protein; FUNCTIONS IN: molecular_function unknown; INVOLVED IN: biological_process unknown; LOCATED IN: plasma membrane, chloroplast; EXPRESSED IN: 23 plant structures; EXPRESSED DURING: 13 growth stages; Has 166 Blast hits to 166 proteins in 41 species: Archae - 0; Bacteria - 0; Metazoa - 112; Fungi - 4; Plants - 36; Viruses - 0; Other Eukaryotes - 14 (source: NCBI BLink). |…	AT5G57460	71 kDa	0	0	0	1
| Symbols: MAP1C, MAP1B | methionine aminopeptidase 1B | chr1:4544999-4547155 FORWARD LENGTH=369	AT1G13270	40 kDa	0	0	0	1
| Symbols: | NAD(P)-binding Rossmann-fold superfamily protein | chr4:7657373-7658164 REVERSE LENGTH=263	AT4G13180	28 kDa	0	0	0	1
| Symbols: | Ribosomal RNA processing Brix domain protein | chr3:8480147-8481873 FORWARD LENGTH=314	AT3G23620	36 kDa	0	0	0	1
| Symbols: DegP7 | DegP protease 7 | chr3:799720-808319 FORWARD LENGTH=1097	AT3G03380	?	0	0	0	1
| Symbols: MIND, ARC11, ATMIND1 | septum site-determining protein (MIND) | chr5:8116731-8117711 FORWARD LENGTH=326	AT5G24020	36 kDa	0	0	0	1
| Symbols: | FUNCTIONS IN: molecular_function unknown; INVOLVED IN: biological_process unknown; LOCATED IN: mitochondrion, chloroplast, plasma membrane, plastid, chloroplast envelope; EXPRESSED IN: 23 plant structures; EXPRESSED DURING: 13 growth stages; CONTAINS InterPro DOMAIN/s: Protein of unknown function DUF3769 (InterPro:IPR022244); BEST Arabidopsis thaliana protein match is: pigment defect…	AT2G44640	50 kDa	0	0	0	1
| Symbols: EMB1135 | RING/FYVE/PHD zinc finger superfamily protein | chr1:29844829-29853215 REVERSE LENGTH=1295	AT1G79350	144 kDa	0	0	0	1
| Symbols: | GroES-like zinc-binding dehydrogenase family protein | chr1:11869977-11872595 REVERSE LENGTH=394	AT1G32780	43 kDa	0	0	0	1
| Symbols: CUE1, PPT, ARAPPT | Glucose-6-phosphate/phosphate translocator-related | chr5:12588950-12591408 FORWARD LENGTH=408	AT5G33320	44 kDa	0	0	0	1
| Symbols: ATWHY2, WHY2 | WHIRLY 2 | chr1:26861849-26863391 REVERSE LENGTH=238	AT1G71260	26 kDa	0	0	0	1
| Symbols: | Tetratricopeptide repeat (TPR)-like superfamily protein | chr5:5323377-5331345 REVERSE LENGTH=1272	AT5G16280	144 kDa	0	0	0	1
| Symbols: | Ribosomal protein L7Ae/L30e/S12e/Gadd45 family protein | chr5:2631843-2633374 REVERSE LENGTH=156	AT5G08180	17 kDa	0	0	0	1
| Symbols: | GDSL-like Lipase/Acylhydrolase superfamily protein | chr1:12267918-12269690 FORWARD LENGTH=370	AT1G33811	42 kDa	0	0	0	1
| Symbols: NAP57, AtNAP57, CBF5, AtCBF5 | homologue of NAP57 | chr3:21154255-21155952 REVERSE LENGTH=565	AT3G57150	63 kDa	0	0	0	1
| Symbols: ATSWI3B, CHB2, SWI3B | switch subunit 3 | chr2:14229023-14231149 FORWARD LENGTH=469	AT2G33610	52 kDa	0	0	0	1
| Symbols: SDF2, ATSDL, AtSDF2 | stromal cell-derived factor 2-like protein precursor | chr2:10684428-10685838 FORWARD LENGTH=218	AT2G25110	24 kDa	0	0	0	1
| Symbols: | DNAJ heat shock family protein | chr2:8848353-8849815 REVERSE LENGTH=337	AT2G20560	37 kDa	0	0	0	1
| Symbols: | transferases;nucleotidyltransferases | chr5:6573907-6576352 REVERSE LENGTH=456	AT5G19485	49 kDa	0	0	0	1
| Symbols: | DNAse I-like superfamily protein | chr3:6352544-6355297 FORWARD LENGTH=426	AT3G18500	48 kDa	0	0	0	1
| Symbols: | PIF / Ping-Pong family of plant transposases | chr3:6609678-6611018 REVERSE LENGTH=446	AT3G19120	49 kDa	0	0	0	1
| Symbols: ATTPS11, TPS11, ATTPSB | trehalose phosphatase/synthase 11 | chr2:8109043-8111799 FORWARD LENGTH=862	AT2G18700	98 kDa	0	0	0	1
| Symbols: | RNI-like superfamily protein | chr5:18432636-18434951 REVERSE LENGTH=771	AT5G45500	88 kDa	0	0	0	1
| Symbols: EMB2729 | Alpha amylase family protein | chr3:7123603-7130364 REVERSE LENGTH=897	AT3G20440	103 kDa	0	0	0	1
| Symbols: | Oxidoreductase family protein | chr4:6107382-6109049 REVERSE LENGTH=362	AT4G09670	40 kDa	0	0	0	1
| Symbols: | Small nuclear ribonucleoprotein family protein | chr2:19537393-19538431 FORWARD LENGTH=109	AT2G47640	13 kDa	0	0	0	1
| Symbols: | sequence-specific DNA binding;sequence-specific DNA binding transcription factors | chr4:1366495-1370937 REVERSE LENGTH=913	AT4G03090	102 kDa	0	0	0	0
| Symbols: BGLU21 | Glycosyl hydrolase superfamily protein | chr1:24700110-24702995 REVERSE LENGTH=524	AT1G66270	60 kDa	0	0	0	0
| Symbols: TUB6 | beta-6 tubulin | chr5:3961317-3962971 REVERSE LENGTH=449	AT5G12250	51 kDa	0	0	31	0
| Symbols: SAM-2, MAT2, SAM2, AtSAM2 | S-adenosylmethionine synthetase 2 | chr4:796298-797479 REVERSE LENGTH=393	AT4G01850	43 kDa	0	0	0	0
| Symbols: ATGR1, GR1 | glutathione-disulfide reductase | chr3:8729762-8734115 REVERSE LENGTH=499	AT3G24170	54 kDa	0	0	0	0
| Symbols: EDD1, EDD | glycine-tRNA ligases | chr3:17763111-17770964 FORWARD LENGTH=1067	AT3G48110	120 kDa	0	0	4	0
| Symbols: | ketose-bisphosphate aldolase class-II family protein | chr1:6283634-6293772 REVERSE LENGTH=1393	AT1G18270	149 kDa	0	0	3	0
| Symbols: | ARM repeat superfamily protein | chr5:21714016-21716709 FORWARD LENGTH=870	AT5G53480	96 kDa	0	0	2	0
| Symbols: | transducin family protein / WD-40 repeat family protein | chr3:6183880-6186788 FORWARD LENGTH=609	AT3G18060	66 kDa	0	0	1	0
| Symbols: GRP3S | glycine-rich protein 3 short isoform | chr2:1966851-1967820 FORWARD LENGTH=116	AT2G05380	12 kDa	0	0	0	0
| Symbols: CNX1, ATCNX1 | calnexin 1 | chr5:24827394-24829642 REVERSE LENGTH=530	AT5G61790	60 kDa	0	0	0	0
| Symbols: ATCWINV1, ATBFRUCT1 | Glycosyl hydrolases family 32 protein | chr3:4533084-4535831 REVERSE LENGTH=584	AT3G13790	66 kDa	0	0	0	0
| Symbols: CIP1 | COP1-interactive protein 1 | chr5:16727530-16732391 FORWARD LENGTH=1586	AT5G41790	182 kDa	0	0	0	0
| Symbols: ATEXT4, ORG5, ATEXT1, EXT1, EXT4 | extensin 4 | chr1:28895449-28896853 REVERSE LENGTH=293	AT1G76930	33 kDa	0	0	0	0
| Symbols: | FUNCTIONS IN: molecular_function unknown; INVOLVED IN: biological_process unknown; LOCATED IN: cytosol, nucleus; EXPRESSED IN: 25 plant structures; EXPRESSED DURING: 14 growth stages; BEST Arabidopsis thaliana protein match is: glycine-rich protein (TAIR:AT3G29075.1); Has 30201 Blast hits to 17322 proteins in 780 species: Archae - 12; Bacteria - 1396; Metazoa - 17338; Fungi - 3422; P…	AT5G39570	44 kDa	0	0	0	0
| Symbols: ATRING1B, RING1B | RING 1B | chr1:944772-947431 FORWARD LENGTH=460	AT1G03770	52 kDa	0	0	0	0
| Symbols: PDX1, ATPDX1.3, RSR4, PDX1.3, ATPDX1 | Aldolase-type TIM barrel family protein | chr5:172576-173505 REVERSE LENGTH=309	AT5G01410	33 kDa	0	0	4	0
| Symbols: ROC5, ATCYP1 | rotamase cyclophilin 5 | chr4:16614451-16614969 FORWARD LENGTH=172	AT4G34870	18 kDa	0	0	3	0
| Symbols: | Transducin/WD40 repeat-like superfamily protein | chr1:19642866-19644978 FORWARD LENGTH=343	AT1G52730	38 kDa	0	0	3	0
| Symbols: GAL1, GALK | Mevalonate/galactokinase family protein | chr3:2049141-2051867 REVERSE LENGTH=496	AT3G06580	54 kDa	0	0	3	0
| Symbols: | 6-phosphogluconate dehydrogenase family protein | chr5:16665647-16667110 REVERSE LENGTH=487	AT5G41670	53 kDa	0	0	2	0
| Symbols: RGP2, ATRGP2 | reversibly glycosylated polypeptide 2 | chr5:5092203-5094093 FORWARD LENGTH=360	AT5G15650	41 kDa	0	0	2	0
| Symbols: RML1, PAD2, GSH1, CAD2, ATECS1, GSHA | glutamate-cysteine ligase | chr4:12103458-12106751 REVERSE LENGTH=522	AT4G23100	59 kDa	0	0	2	0
| Symbols: PSAE-2 | photosystem I subunit E-2 | chr2:8736780-8737644 FORWARD LENGTH=145	AT2G20260	15 kDa	0	0	2	0
| Symbols: | 6-phosphogluconate dehydrogenase family protein | chr1:23825549-23827012 REVERSE LENGTH=487	AT1G64190	53 kDa	0	0	2	0
| Symbols: ARS27A, RS27A | ribosomal protein S27 | chr3:22611710-22612632 FORWARD LENGTH=86	AT3G61110	10 kDa	0	0	2	0
| Symbols: PP2A-3 | protein phosphatase 2A-3 | chr2:17698099-17701226 REVERSE LENGTH=313	AT2G42500	36 kDa	0	0	2	0
| Symbols: | Pyridoxal-dependent decarboxylase family protein | chr5:3827806-3829942 REVERSE LENGTH=489	AT5G11880	54 kDa	0	0	2	0
| Symbols: STP1, ATSTP1 | sugar transporter 1 | chr1:3777460-3780133 FORWARD LENGTH=522	AT1G11260	58 kDa	0	0	2	0
| Symbols: GPAT8, AtGPAT8 | glycerol-3-phosphate acyltransferase 8 | chr4:174312-176734 REVERSE LENGTH=500	AT4G00400	56 kDa	0	0	2	0
| Symbols: | Ribosomal protein L7Ae/L30e/S12e/Gadd45 family protein | chr1:29304116-29305288 REVERSE LENGTH=112	AT1G77940	12 kDa	0	0	2	0
| Symbols: ATCAD1, CAD1 | cinnamyl-alcohol dehydrogenase | chr1:27359346-27360876 REVERSE LENGTH=355	AT1G72680	39 kDa	0	0	2	0
| Symbols: RPS4 | chloroplast ribosomal protein S4 | chrC:45223-45828 REVERSE LENGTH=201	ATCG00380	23 kDa	0	0	2	0
| Symbols: ATNAP6, NAP6 | non-intrinsic ABC protein 6 | chr1:11750091-11751994 REVERSE LENGTH=475	AT1G32500	53 kDa	0	0	2	0
| Symbols: | GTP-binding protein-related | chr1:20963793-20966181 FORWARD LENGTH=421	AT1G56050	46 kDa	0	0	2	0
| Symbols: CARA | carbamoyl phosphate synthetase A | chr3:10281470-10283792 REVERSE LENGTH=430	AT3G27740	47 kDa	0	0	2	0
| Symbols: ATGSTU13, GST12, GSTU13 | glutathione S-transferase tau 13 | chr1:9425582-9426597 FORWARD LENGTH=227	AT1G27130	25 kDa	0	0	2	0
| Symbols: | Protein kinase superfamily protein | chr5:9118239-9119352 REVERSE LENGTH=226	AT5G26110	?	0	0	2	0
| Symbols: MO1 | monooxygenase 1 | chr4:8972785-8974548 REVERSE LENGTH=422	AT4G15760	47 kDa	0	0	2	0
| Symbols: F2KP, ATF2KP, FKFBP | fructose-2,6-bisphosphatase | chr1:2178363-2183980 REVERSE LENGTH=744	AT1G07110	83 kDa	0	0	2	0
| Symbols: ORF25 | hydrogen ion transporting ATP synthases, rotational mechanism;zinc ion binding | chrM:188084-188662 REVERSE LENGTH=192	ATMG00640	22 kDa	0	0	1	0
| Symbols: ATGSTU7, GST25, GSTU7 | glutathione S-transferase tau 7 | chr2:12618111-12618871 REVERSE LENGTH=227	AT2G29420	26 kDa	0	0	1	0
| Symbols: | Ribosomal protein L31e family protein | chr5:22944003-22944767 REVERSE LENGTH=119	AT5G56710	14 kDa	0	0	1	0
| Symbols: | unknown protein; BEST Arabidopsis thaliana protein match is: unknown protein (TAIR:AT3G49055.1); Has 71940 Blast hits to 38124 proteins in 2481 species: Archae - 1358; Bacteria - 12126; Metazoa - 32861; Fungi - 6786; Plants - 4024; Vir	AT1G24560	?	0	0	1	0
| Symbols: RPL2.1 | ribosomal protein L2 | chrC:84337-85843 REVERSE LENGTH=274	ATCG00830	30 kDa	0	0	1	0
| Symbols: | unknown protein; FUNCTIONS IN: molecular_function unknown; INVOLVED IN: biological_process unknown; LOCATED IN: chloroplast envelope; EXPRESSED IN: 21 plant structures; EXPRESSED DURING: 13 growth stages; BEST Arabidopsis thaliana prot	AT1G76405	?	0	0	1	0
| Symbols: ALDH3F1 | aldehyde dehydrogenase 3F1 | chr4:17151029-17153381 FORWARD LENGTH=484	AT4G36250	54 kDa	0	0	1	0
| Symbols: | Ribose 5-phosphate isomerase, type A protein | chr3:1313365-1314195 FORWARD LENGTH=276	AT3G04790	29 kDa	0	0	1	0
| Symbols: SCY1 | SECY homolog 1 | chr2:8112231-8114452 REVERSE LENGTH=551	AT2G18710	59 kDa	0	0	1	0
| Symbols: EFE, ACO4, EAT1 | ethylene-forming enzyme | chr1:1431419-1432695 REVERSE LENGTH=323	AT1G05010	37 kDa	0	0	1	0
| Symbols: AtUGT85A2, UGT85A2 | UDP-glucosyl transferase 85A2 | chr1:7895068-7897527 REVERSE LENGTH=469	AT1G22360	53 kDa	0	0	1	0
| Symbols: PSAC | iron-sulfur cluster binding;electron carriers;4 iron, 4 sulfur cluster binding | chrC:117318-117563 REVERSE LENGTH=81	ATCG01060	9 kDa	0	0	1	0
| Symbols: | GTP-binding protein-related | chr4:18371329-18374000 REVERSE LENGTH=369	AT4G39520	41 kDa	0	0	1	0
| Symbols: ATPGLP1, PGLP1 | 2-phosphoglycolate phosphatase 1 | chr5:14421929-14424430 REVERSE LENGTH=362	AT5G36700	40 kDa	0	0	1	0
| Symbols: AT-RAB2, ATRABB1C, ATRAB2A, RAB2A, RABB1C, ATRAB-B1B, RAB-B1B | RAB GTPase homolog B1C | chr4:9644908-9646220 REVERSE LENGTH=211	AT4G17170	23 kDa	0	0	1	0
| Symbols: | NAD(P)-binding Rossmann-fold superfamily protein | chr5:23643068-23644455 FORWARD LENGTH=324	AT5G58490	36 kDa	0	0	1	0
| Symbols: ATPRX Q | Thioredoxin superfamily protein | chr3:9524807-9526123 FORWARD LENGTH=216	AT3G26060	24 kDa	0	0	1	0
| Symbols: | GroES-like zinc-binding alcohol dehydrogenase family protein | chr5:25466380-25468296 REVERSE LENGTH=427	AT5G63620	45 kDa	0	0	1	0
| Symbols: | Protein of unknown function (DUF677) | chr3:10538725-10539849 FORWARD LENGTH=374	AT3G28270	42 kDa	0	0	1	0
| Symbols: PFK3 | phosphofructokinase 3 | chr4:13301094-13304030 REVERSE LENGTH=489	AT4G26270	54 kDa	0	0	1	0
| Symbols: | Granulin repeat cysteine protease family protein | chr5:17269784-17272117 REVERSE LENGTH=463	AT5G43060	51 kDa	0	0	1	0
| Symbols: TOC34, ATTOC34, OEP34 | translocon at the outer envelope membrane of chloroplasts 34 | chr5:1474262-1475772 REVERSE LENGTH=313	AT5G05000	35 kDa	0	0	1	0
| Symbols: ATTLL1, TLL1 | triacylglycerol lipase-like 1 | chr1:17123889-17128462 FORWARD LENGTH=479	AT1G45201	55 kDa	0	0	1	0
| Symbols: FIP1 | FH interacting protein 1 | chr1:9850395-9852300 REVERSE LENGTH=259	AT1G28200	28 kDa	0	0	1	0
| Symbols: NRS/ER, UER1 | nucleotide-rhamnose synthase/epimerase-reductase | chr1:23342510-23343859 FORWARD LENGTH=301	AT1G63000	34 kDa	0	0	1	0
| Symbols: DCT, DIT2.1 | dicarboxylate transport 2.1 | chr5:25714495-25716642 REVERSE LENGTH=563	AT5G64290	60 kDa	0	0	1	0
| Symbols: | Anion-transporting ATPase | chr5:24422838-24425352 FORWARD LENGTH=391	AT5G60730	43 kDa	0	0	1	0
| Symbols: | NagB/RpiA/CoA transferase-like superfamily protein | chr2:2229759-2231839 FORWARD LENGTH=374	AT2G05830	40 kDa	0	0	1	0
| Symbols: PSAH2, PSAH-2, PSI-H | photosystem I subunit H2 | chr1:19454902-19455508 FORWARD LENGTH=145	AT1G52230	15 kDa	0	0	1	0
| Symbols: QPT | quinolinate phoshoribosyltransferase | chr2:165332-167209 REVERSE LENGTH=348	AT2G01350	38 kDa	0	0	1	0
| Symbols: AP19 | associated protein 19 | chr2:7553122-7554887 FORWARD LENGTH=161	AT2G17380	19 kDa	0	0	1	0
| Symbols: | copper ion binding | chr2:11820056-11820867 REVERSE LENGTH=113	AT2G27730	12 kDa	0	0	1	0
| Symbols: | sodium/calcium exchanger family protein / calcium-binding EF hand family protein | chr1:19844790-19847533 FORWARD LENGTH=585	AT1G53210	63 kDa	0	0	1	0
| Symbols: CXIP2, ATGRX2 | CAX-interacting protein 2 | chr2:16031347-16033054 REVERSE LENGTH=293	AT2G38270	32 kDa	0	0	1	0
| Symbols: | unknown protein; FUNCTIONS IN: molecular_function unknown; INVOLVED IN: biological_process unknown; LOCATED IN: mitochondrion, chloroplast, nucleus; EXPRESSED IN: 23 plant structures; EXPRESSED DURING: 13 growth stages; Has 46 Blast hits to 46 proteins in 17 species: Archae - 0; Bacteria - 0; Metazoa - 0; Fungi - 0; Plants - 46; Viruses - 0; Other Eukaryotes - 0 (source: NCBI BLink).…	AT3G55250	31 kDa	0	0	1	0
| Symbols: | Protein of unknown function (DUF567) | chr5:290034-290685 FORWARD LENGTH=174	AT5G01750	19 kDa	0	0	1	0
| Symbols: | unknown protein; LOCATED IN: mitochondrion, chloroplast, plastid, membrane; EXPRESSED IN: 25 plant structures; EXPRESSED DURING: 13 growth stages; Has 1807 Blast hits to 1807 proteins in 277 species: Archae - 0; Bacteria - 0; Metazoa - 736; Fungi - 347; Plants - 385; Viruses - 0; Other Eukaryotes - 339 (source: NCBI BLink). | chr5:22525981-22527858 FORWARD LENGTH=329	AT5G55610	36 kDa	0	0	1	0
| Symbols: CLPP3, NCLPP3 | CLP protease proteolytic subunit 3 | chr1:24863995-24865646 REVERSE LENGTH=309	AT1G66670	34 kDa	0	0	1	0
| Symbols: | O-methyltransferase family protein | chr1:7399170-7400470 REVERSE LENGTH=373	AT1G21130	41 kDa	0	0	1	0
| Symbols: | Rhodanese/Cell cycle control phosphatase superfamily protein | chr4:12758422-12760749 REVERSE LENGTH=292	AT4G24750	32 kDa	0	0	1	0
| Symbols: FTSH1 | FTSH protease 1 | chr1:18614398-18616930 REVERSE LENGTH=716	AT1G50250	77 kDa	0	0	8	0
| Symbols: Hsp89.1, AtHsp90.6, AtHsp90-6 | HEAT SHOCK PROTEIN 89.1 | chr3:2479611-2483970 FORWARD LENGTH=799	AT3G07770	91 kDa	0	0	5	0
| Symbols: | phosphoribosylaminoimidazole carboxylase, putative / AIR carboxylase, putative | chr2:15806111-15810240 FORWARD LENGTH=642	AT2G37690	70 kDa	0	0	4	0
| Symbols: AK-HSDH I, AK-HSDH | aspartate kinase-homoserine dehydrogenase i | chr1:11158744-11163055 REVERSE LENGTH=911	AT1G31230	99 kDa	0	0	4	0
| Symbols: ATSS3, SS3 | starch synthase 3 | chr1:3952460-3956840 FORWARD LENGTH=1042	AT1G11720	119 kDa	0	0	4	0
| Symbols: SBE2.1, BE3 | starch branching enzyme 2.1 | chr2:15264283-15269940 FORWARD LENGTH=858	AT2G36390	98 kDa	0	0	4	0
| Symbols: ERD1, CLPD, SAG15 | Clp ATPase | chr5:20764479-20768481 FORWARD LENGTH=945	AT5G51070	103 kDa	0	0	3	0
| Symbols: LOS4 | P-loop containing nucleoside triphosphate hydrolases superfamily protein | chr3:19687968-19690423 FORWARD LENGTH=496	AT3G53110	55 kDa	0	0	3	0
| Symbols: DPE2 | disproportionating enzyme 2 | chr2:17045368-17050779 FORWARD LENGTH=955	AT2G40840	110 kDa	0	0	3	0
| Symbols: | eukaryotic translation initiation factor 2 (eIF-2) family protein | chr1:28831366-28836310 REVERSE LENGTH=1294	AT1G76810	142 kDa	0	0	3	0
| Symbols: MTO2, TS | Pyridoxal-5'-phosphate-dependent enzyme family protein | chr4:14599434-14601014 REVERSE LENGTH=526	AT4G29840	58 kDa	0	0	3	0
| Symbols: AK-HSDH II, AK-HSDH | aspartate kinase-homoserine dehydrogenase ii | chr4:10725229-10729536 FORWARD LENGTH=916	AT4G19710	100 kDa	0	0	3	0
| Symbols: ELF5 | proline-rich family protein | chr5:25149584-25152351 REVERSE LENGTH=520	AT5G62640	56 kDa	0	0	2	0
| Symbols: OVA2 | tRNA synthetase class I (I, L, M and V) family protein | chr5:19875091-19883251 REVERSE LENGTH=1279	AT5G49030	143 kDa	0	0	2	0
| Symbols: RPOC1 | DNA-directed RNA polymerase family protein | chrC:20251-23084 REVERSE LENGTH=680	ATCG00180	79 kDa	0	0	2	0
| Symbols: SAC52, RPL10, RPL10A | Ribosomal protein L16p/L10e family protein | chr1:4888270-4889408 FORWARD LENGTH=220	AT1G14320	25 kDa	0	0	2	0
| Symbols: CAND1, ATCAND1, ETA2, TIP120, HVE | cullin-associated and neddylation dissociated | chr2:690345-697342 FORWARD LENGTH=1219	AT2G02560	135 kDa	0	0	2	0
| Symbols: | ARM repeat superfamily protein | chr3:2719198-2721911 REVERSE LENGTH=871	AT3G08943	96 kDa	0	0	2	0
| Symbols: | Calcium-dependent lipid-binding (CaLB domain) plant phosphoribosyltransferase family protein | chr1:19122358-19124688 REVERSE LENGTH=776	AT1G51570	89 kDa	0	0	2	0
| Symbols: ACA4 | autoinhibited Ca(2+)-ATPase, isoform 4 | chr2:17332256-17337179 REVERSE LENGTH=1030	AT2G41560	113 kDa	0	0	2	0
| Symbols: PRP39 | Tetratricopeptide repeat (TPR)-like superfamily protein | chr1:1051803-1056550 FORWARD LENGTH=768	AT1G04080	85 kDa	0	0	2	0
| Symbols: | Adaptin family protein | chr1:11359907-11363916 FORWARD LENGTH=938	AT1G31730	104 kDa	0	0	2	0
| Symbols: | tRNA synthetase beta subunit family protein | chr1:27319947-27323908 REVERSE LENGTH=598	AT1G72550	68 kDa	0	0	2	0
| Symbols: TPP2 | tripeptidyl peptidase ii | chr4:11160935-11169889 REVERSE LENGTH=1380	AT4G20850	152 kDa	0	0	1	0
| Symbols: LTA3 | Dihydrolipoamide acetyltransferase, long form protein | chr3:19360317-19366091 FORWARD LENGTH=637	AT3G52200	69 kDa	0	0	1	0
| Symbols: | tolB protein-related | chr4:808473-810431 REVERSE LENGTH=652	AT4G01870	73 kDa	0	0	1	0
| Symbols: CSI1 | binding | chr2:9406793-9414223 FORWARD LENGTH=2150	AT2G22125	231 kDa	0	0	1	0
| Symbols: AT-HF, HISN4 | HIS HF | chr4:13515514-13519608 FORWARD LENGTH=592	AT4G26900	64 kDa	0	0	1	0
| Symbols: ATC4H, C4H, CYP73A5, REF3 | cinnamate-4-hydroxylase | chr2:12993861-12995683 REVERSE LENGTH=505	AT2G30490	58 kDa	0	0	1	0
| Symbols: | signal recognition particle-related / SRP-related | chr5:24888920-24893079 FORWARD LENGTH=605	AT5G61970	69 kDa	0	0	1	0
| Symbols: PAB4, PABP4 | poly(A) binding protein 4 | chr2:9943209-9946041 FORWARD LENGTH=662	AT2G23350	72 kDa	0	0	1	0
| Symbols: | unknown protein; BEST Arabidopsis thaliana protein match is: unknown protein (TAIR:AT4G32960.1); Has 552 Blast hits to 489 proteins in 85 species: Archae - 4; Bacteria - 14; Metazoa - 187; Fungi - 12; Plants - 225; Viruses - 0; Other E	AT4G32970	?	0	0	1	0
| Symbols: CT-BMY, BAM3, BMY8 | chloroplast beta-amylase | chr4:9605266-9607250 REVERSE LENGTH=548	AT4G17090	61 kDa	0	0	1	0
| Symbols: GATB | GLU-ADT subunit B | chr1:17940185-17942540 FORWARD LENGTH=550	AT1G48520	61 kDa	0	0	1	0
| Symbols: XPO1A, ATCRM1, ATXPO1, XPO1, HIT2 | exportin 1A | chr5:5594904-5602467 FORWARD LENGTH=1075	AT5G17020	123 kDa	0	0	1	0
| Symbols: MIRO1, emb2473 | MIRO-related GTP-ase 1 | chr5:9722816-9727112 FORWARD LENGTH=648	AT5G27540	72 kDa	0	0	1	0
| Symbols: PKP1, PKP-BETA1, PKP2 | plastidic pyruvate kinase beta subunit 1 | chr5:21463680-21466612 FORWARD LENGTH=579	AT5G52920	64 kDa	0	0	1	0
| Symbols: LACS9 | long chain acyl-CoA synthetase 9 | chr1:29148501-29151776 REVERSE LENGTH=691	AT1G77590	76 kDa	0	0	1	0
| Symbols: OXP1 | oxoprolinase 1 | chr5:15056635-15060525 REVERSE LENGTH=1266	AT5G37830	138 kDa	0	0	1	0
| Symbols: CUL4, ATCUL4 | cullin4 | chr5:18731569-18736653 REVERSE LENGTH=792	AT5G46210	91 kDa	0	0	1	0
| Symbols: | adaptin family protein | chr5:3671964-3676144 FORWARD LENGTH=841	AT5G11490	93 kDa	0	0	1	0
| Symbols: KAK, UPL3 | HEAT repeat ;HECT-domain (ubiquitin-transferase) | chr4:18041503-18049292 REVERSE LENGTH=1888	AT4G38600	203 kDa	0	0	1	0
